# Supplementary material for: Choosing sides: unusual ultrafast charge transfer pathways in an asymmetric electron-accepting cyclophane that binds an electron donor
Source: Chem Sci. 2019 Mar 11;10(15):4282–92. doi: 10.1039/c8sc05514a (PMC6471873; doi:10.1039/c8sc05514a)
Supplement: Supplementary file 2 [file SC-010-C8SC05514A-s002.cif]

# Electronic Supplementary Material (ESI) for Chemical Science.
# This journal is © The Royal Society of Chemistry 2019

####################################################################### 
# 
# This file contains crystal structure data downloaded from the 
# Cambridge Structural Database (CSD) hosted by the Cambridge 
# Crystallographic Data Centre (CCDC).
# 
# Full information about CCDC data access policies and citation 
# guidelines are available at http://www.ccdc.cam.ac.uk/access/V1 
# 
# Audit and citation data items may have been added by the CCDC. 
# Please retain this information to preserve the provenance of 
# this file and to allow appropriate attribution of the data. 
# 
#######################################################################

data_cx1089
_database_code_depnum_ccdc_archive 'CCDC 1872160'
loop_
_audit_author_name
_audit_author_address
'Charlotte Stern'
;Northwestern University
United States of America
;
_audit_update_record             
;
2018-10-09 deposited with the CCDC.	2019-03-07 downloaded from the CCDC.
;
_audit_creation_date             2017-10-19
_audit_creation_method           
;
Olex2 1.2
(compiled 2017.08.10 svn.r3458 for OlexSys, GUI svn.r5381)
;
_shelx_SHELXL_version_number     2017/1
_chemical_name_common            ?
_chemical_name_systematic        ?
_chemical_formula_moiety         
'4(F6 P), C46 H36 N6 S2, 2(C20 H12), 2(C2 H3 N)'
_chemical_formula_sum            'C90 H66 F24 N8 P4 S2'
_chemical_formula_weight         1903.50
_chemical_melting_point          ?
loop_
_atom_type_symbol
_atom_type_description
_atom_type_scat_dispersion_real
_atom_type_scat_dispersion_imag
_atom_type_scat_source
C C 0.0181 0.0091 'International Tables Vol C Tables 4.2.6.8 and 6.1.1.4'
H H 0.0000 0.0000 'International Tables Vol C Tables 4.2.6.8 and 6.1.1.4'
F F 0.0727 0.0534 'International Tables Vol C Tables 4.2.6.8 and 6.1.1.4'
N N 0.0311 0.0180 'International Tables Vol C Tables 4.2.6.8 and 6.1.1.4'
P P 0.2955 0.4335 'International Tables Vol C Tables 4.2.6.8 and 6.1.1.4'
S S 0.3331 0.5567 'International Tables Vol C Tables 4.2.6.8 and 6.1.1.4'

_shelx_space_group_comment       
;
The symmetry employed for this shelxl refinement is uniquely defined
by the following loop, which should always be used as a source of
symmetry information in preference to the above space-group names.
They are only intended as comments.
;
_space_group_crystal_system      triclinic
_space_group_IT_number           2
_space_group_name_H-M_alt        'P -1'
_space_group_name_Hall           '-P 1'
loop_
_space_group_symop_operation_xyz
'x, y, z'
'-x, -y, -z'

_cell_length_a                   10.448(2)
_cell_length_b                   10.636(2)
_cell_length_c                   19.123(4)
_cell_angle_alpha                101.538(10)
_cell_angle_beta                 95.067(11)
_cell_angle_gamma                104.449(10)
_cell_volume                     1994.8(7)
_cell_formula_units_Z            1
_cell_measurement_reflns_used    6861
_cell_measurement_temperature    100(2)
_cell_measurement_theta_max      64.591
_cell_measurement_theta_min      2.384
_shelx_estimated_absorpt_T_max   0.924
_shelx_estimated_absorpt_T_min   0.592
_exptl_absorpt_coefficient_mu    2.353
_exptl_absorpt_correction_T_max  0.7526
_exptl_absorpt_correction_T_min  0.5931
_exptl_absorpt_correction_type   multi-scan
_exptl_absorpt_process_details   
'SADABS-2016/2 (Bruker,2016/2) was used for absorption correction. wR2(int) was 0.0817 before and 0.0409 after correction. The Ratio of minimum to maximum transmission is 0.7881. The \l/2 correction factor is Not present.'
_exptl_absorpt_special_details   ?
_exptl_crystal_colour            purple
_exptl_crystal_density_diffrn    1.585
_exptl_crystal_density_meas      ?
_exptl_crystal_density_method    ?
_exptl_crystal_description       plate
_exptl_crystal_F_000             970
_exptl_crystal_recrystallization_method 
'The material was recrystallised from --- by as supplied'
_exptl_crystal_size_max          0.249
_exptl_crystal_size_mid          0.055
_exptl_crystal_size_min          0.034
_exptl_transmission_factor_max   ?
_exptl_transmission_factor_min   ?
_diffrn_reflns_av_R_equivalents  0.0675
_diffrn_reflns_av_unetI/netI     0.0599
_diffrn_reflns_Laue_measured_fraction_full 0.978
_diffrn_reflns_Laue_measured_fraction_max 0.978
_diffrn_reflns_limit_h_max       11
_diffrn_reflns_limit_h_min       -12
_diffrn_reflns_limit_k_max       12
_diffrn_reflns_limit_k_min       -11
_diffrn_reflns_limit_l_max       22
_diffrn_reflns_limit_l_min       -22
_diffrn_reflns_number            16091
_diffrn_reflns_point_group_measured_fraction_full 0.978
_diffrn_reflns_point_group_measured_fraction_max 0.978
_diffrn_reflns_theta_full        65.145
_diffrn_reflns_theta_max         65.145
_diffrn_reflns_theta_min         2.384
_diffrn_ambient_temperature      100.0
_diffrn_detector_area_resol_mean 8
_diffrn_measured_fraction_theta_full 0.978
_diffrn_measured_fraction_theta_max 0.978
_diffrn_measurement_device_type  'Bruker Kappa APEX CCD area detector'
_diffrn_measurement_method       '\w and \f scans'
_diffrn_radiation_monochromator  'MX optics'
_diffrn_radiation_type           CuK\a
_diffrn_radiation_wavelength     1.54178
_diffrn_source                   microsource
_diffrn_standards_number         .
_reflns_Friedel_coverage         0.000
_reflns_Friedel_fraction_full    .
_reflns_Friedel_fraction_max     .
_reflns_number_gt                5063
_reflns_number_total             6669
_reflns_special_details          
;
 Reflections were merged by SHELXL according to the crystal
 class for the calculation of statistics and refinement.
 
 _reflns_Friedel_fraction is defined as the number of unique
 Friedel pairs measured divided by the number that would be
 possible theoretically, ignoring centric projections and
 systematic absences.
;
_reflns_threshold_expression     'I > 2\s(I)'
_computing_cell_refinement       'SAINT V8.38A (?, 2016)'
_computing_data_collection       'APEX2 V2014.11-0 (Bruker, 2014)'
_computing_data_reduction        'SAINT V8.38A (?, 2016)'
_computing_molecular_graphics    'Olex2 (Dolomanov et al., 2009)'
_computing_publication_material  'Olex2 (Dolomanov et al., 2009)'
_computing_structure_refinement  'ShelXL (Sheldrick, 2015)'
_computing_structure_solution    'ShelXT (Sheldrick, 2015)'
_refine_diff_density_max         0.412
_refine_diff_density_min         -0.382
_refine_diff_density_rms         0.062
_refine_ls_extinction_coef       .
_refine_ls_extinction_method     none
_refine_ls_goodness_of_fit_ref   1.105
_refine_ls_hydrogen_treatment    mixed
_refine_ls_matrix_type           full
_refine_ls_number_parameters     810
_refine_ls_number_reflns         6669
_refine_ls_number_restraints     887
_refine_ls_R_factor_all          0.0961
_refine_ls_R_factor_gt           0.0760
_refine_ls_restrained_S_all      1.059
_refine_ls_shift/su_max          0.002
_refine_ls_shift/su_mean         0.000
_refine_ls_structure_factor_coef Fsqd
_refine_ls_weighting_details     
'w=1/[\s^2^(Fo^2^)+(0.0465P)^2^+4.5400P] where P=(Fo^2^+2Fc^2^)/3'
_refine_ls_weighting_scheme      calc
_refine_ls_wR_factor_gt          0.1824
_refine_ls_wR_factor_ref         0.1943
_refine_special_details          
'Distance restraints were imposed on the disordered Nitrogen-Carbon and Sulfur-Carbon distances. The enhanced rigid-bond restraint (SHELX keyword RIGU) was applied globally. (Acta Cryst. A68 (2012) 448-451). There is a full molecule disorder on the Box.'
_olex2_refinement_description    
;
1. Fixed Uiso
 At 1.2 times of:
  All C(H) groups, All C(H,H) groups
 At 1.5 times of:
  All C(H,H,H) groups
2. Restrained distances
 C1-H1B = C1-H1A
 0.99 with sigma of 0.02
 C1A-H1AB
 0.99 with sigma of 0.02
 H1AB-H1AA
 1.6 with sigma of 0.02
 N1-C8 \\sim N1AA_$1-C8A_$1 \\sim N4A_$1-C1A_$1 \\sim N4-C1
 with sigma of 0.001
 N2-C14 \\sim N2-C15 \\sim N3-C17 \\sim N3-C16
 with sigma of 0.001
 S2-C14 \\sim S2-C17 \\sim S1-C15 \\sim S1-C16
 with sigma of 0.001
 N0AA-C17 \\sim N3-C17 \\sim N3-C16 \\sim N1A-C16 \\sim N1A-C15 \\sim N2-C15
\\sim N2-C14
 with sigma of 0.01
 S2A-C14 \\sim S2A-C15 \\sim S1-C15 \\sim S1-C16 \\sim S3A-C16 \\sim S3A-C17
\\sim S2-C14 \\sim S2-C17
 with sigma of 0.01
3. Rigid body (RIGU) restrains
 All non-hydrogen atoms
 with sigma for 1-2 distances of 0.004 and sigma for 1-3 distances of 0.004
4. Others
 Sof(S2A)=Sof(N0AA)=Sof(N1A)=Sof(S3A)=0.5*(1-FVAR(2))
 Sof(S1)=Sof(S2)=Sof(N2)=Sof(N3)=0.5*FVAR(2)
 Fixed Sof: N1(0.5) N4(0.5) C16(0.5) C19(0.5) H19(0.5) C5(0.5) C4(0.5) H4(0.5)
 C3(0.5) H3(0.5) C2(0.5) C7(0.5) H7(0.5) C6(0.5) H6(0.5) C11(0.5) C22(0.5)
 H22(0.5) C10(0.5) H10(0.5) C14(0.5) C9(0.5) H9(0.5) C12(0.5) H12(0.5) C18(0.5)
 C20(0.5) H20(0.5) C13(0.5) H13(0.5) C15(0.5) C17(0.5) C8(0.5) H8A(0.5)
 H8B(0.5) C21(0.5) H21(0.5) C23(0.5) C28(0.5) H28(0.5) C27(0.5) H27(0.5)
 C26(0.5) C25(0.5) H25(0.5) C24(0.5) H24(0.5) C11A(0.5) C10A(0.5) H10A(0.5)
 C9A(0.5) H9A(0.5) N1AA(0.5) C13A(0.5) H13A(0.5) C12A(0.5) H12A(0.5) C8A(0.5)
 H8AA(0.5) H8AB(0.5) C5A(0.5) C4A(0.5) H4A(0.5) C3A(0.5) H3A(0.5) C2A(0.5)
 C7A(0.5) H7A(0.5) C6A(0.5) H6A(0.5) C18A(0.5) C22A(0.5) H22A(0.5) C21A(0.5)
 H21A(0.5) N4A(0.5) C20A(0.5) H20A(0.5) C19A(0.5) H19A(0.5) C1(0.5) C1A(0.5)
 H1A(0.5) H1B(0.5) H1AA(0.5) H1AB(0.5)
5.a Everything fixed:
 H1AA
5.b Secondary CH2 refined with riding coordinates:
 C8(H8A,H8B), C8A(H8AA,H8AB)
5.c Aromatic/amide H refined with riding coordinates:
 C36(H36), C30(H30), C41(H41), C37(H37), C40(H40), C46(H46), C32(H32),
 C48(H48), C31(H31), C38(H38), C42(H42), C47(H47), C19(H19), C4(H4), C3(H3),
 C7(H7), C6(H6), C22(H22), C10(H10), C9(H9), C12(H12), C20(H20), C13(H13),
 C21(H21), C28(H28), C27(H27), C25(H25), C24(H24), C10A(H10A), C9A(H9A),
 C13A(H13A), C12A(H12A), C4A(H4A), C3A(H3A), C7A(H7A), C6A(H6A), C22A(H22A),
 C21A(H21A), C20A(H20A), C19A(H19A)
5.d Fitted hexagon refined as free rotating group:
 C5(C4,C3,C2,C7,C6), C23(C28,C27,C26,C25,C24), C11A(C10A,C9A,N1AA,C13A,C12A),
 C5A(C4A,C3A,C2A,C7A,C6A), C18A(C22A,C21A,N4A,C20A,C19A)
5.e Idealised Me refined as rotating group:
 C50(H50A,H50B,H50C)
;
_atom_sites_solution_hydrogens   mixed
_atom_sites_solution_primary     dual
_atom_sites_solution_secondary   ?
loop_
_atom_site_label
_atom_site_type_symbol
_atom_site_fract_x
_atom_site_fract_y
_atom_site_fract_z
_atom_site_U_iso_or_equiv
_atom_site_adp_type
_atom_site_occupancy
_atom_site_site_symmetry_order
_atom_site_calc_flag
_atom_site_refinement_flags_posn
_atom_site_refinement_flags_adp
_atom_site_refinement_flags_occupancy
_atom_site_disorder_assembly
_atom_site_disorder_group
P1 P 0.67743(13) 0.00467(13) 0.89957(7) 0.0496(3) Uani 1 1 d . U . . .
P2 P 0.50299(13) 0.43977(17) 0.79262(7) 0.0599(4) Uani 1 1 d . U . . .
S1 S 1.1210(3) 0.2058(3) 0.56891(14) 0.0340(8) Uani 0.394(3) 1 d D U P A 1
S2 S 0.8026(4) 0.1071(4) 0.40644(16) 0.0413(9) Uani 0.394(3) 1 d D U P A 1
F4 F 0.6452(3) 0.0232(3) 0.98062(15) 0.0584(7) Uani 1 1 d . U . . .
F8 F 0.6151(2) 0.3702(3) 0.76720(15) 0.0568(7) Uani 1 1 d . U . . .
F3 F 0.8348(3) 0.0569(3) 0.92930(17) 0.0652(8) Uani 1 1 d . U . . .
F1 F 0.6753(3) 0.1541(3) 0.90016(18) 0.0659(8) Uani 1 1 d . U . . .
F5 F 0.5231(3) -0.0470(4) 0.86878(18) 0.0778(10) Uani 1 1 d . U . . .
F6 F 0.7155(3) -0.0105(3) 0.81879(16) 0.0710(9) Uani 1 1 d . U . . .
F2 F 0.6834(3) -0.1437(3) 0.89769(17) 0.0694(9) Uani 1 1 d . U . . .
F12 F 0.5684(3) 0.4679(4) 0.87446(15) 0.0791(10) Uani 1 1 d . U . . .
F7 F 0.3884(3) 0.5071(4) 0.81751(17) 0.0851(11) Uani 1 1 d . U . . .
F10 F 0.4357(3) 0.4100(4) 0.70976(16) 0.0856(12) Uani 1 1 d . U . . .
F11 F 0.5939(4) 0.5770(4) 0.78542(19) 0.0837(10) Uani 1 1 d . U . . .
F9 F 0.4098(3) 0.2972(4) 0.7979(2) 0.0901(11) Uani 1 1 d . U . . .
C33 C 0.8729(5) 0.4744(4) 0.5258(3) 0.0444(10) Uani 1 1 d . U . . .
C34 C 0.9927(5) 0.5163(4) 0.5756(2) 0.0421(10) Uani 1 1 d . U . . .
C35 C 1.1208(5) 0.5419(4) 0.5521(3) 0.0433(10) Uani 1 1 d . U . . .
C29 C 0.9853(5) 0.5327(5) 0.6517(3) 0.0506(11) Uani 1 1 d . U . . .
C43 C 0.5073(4) -0.0493(5) 0.4250(3) 0.0544(12) Uani 1 1 d . U . . .
C50 C 0.5093(5) 0.7090(5) -0.0005(3) 0.0546(13) Uani 1 1 d . U . . .
H50A H 0.506018 0.651712 -0.047982 0.082 Uiso 1 1 calc GR . . . .
H50B H 0.478191 0.786386 -0.006435 0.082 Uiso 1 1 calc GR . . . .
H50C H 0.451707 0.658540 0.027976 0.082 Uiso 1 1 calc GR . . . .
C44 C 0.4758(4) 0.0737(5) 0.4474(3) 0.0557(12) Uani 1 1 d . U . . .
N2 N 1.0625(11) 0.156(2) 0.4199(3) 0.037(3) Uani 0.394(3) 1 d D U P A 1
C39 C 0.4516(5) 0.1491(6) 0.3949(3) 0.0597(13) Uani 1 1 d . U . . .
C45 C 0.4662(4) 0.1245(5) 0.5213(3) 0.0552(13) Uani 1 1 d . U . . .
C36 C 1.2333(5) 0.5786(5) 0.6035(3) 0.0548(12) Uani 1 1 d . U . . .
H36 H 1.318786 0.593910 0.588216 0.066 Uiso 1 1 calc R . . . .
C49 C 0.6457(5) 0.7541(6) 0.0366(3) 0.0590(14) Uani 1 1 d . U . . .
C30 C 0.8581(6) 0.5057(5) 0.6747(3) 0.0587(13) Uani 1 1 d . U . . .
H30 H 0.852034 0.518424 0.724766 0.070 Uiso 1 1 calc R . . . .
N1 N 0.9555(10) 0.1124(10) 0.1489(5) 0.047(2) Uani 0.5 1 d D U P A 1
C41 C 0.4876(5) -0.0216(6) 0.3016(3) 0.0653(14) Uani 1 1 d . U . . .
H41 H 0.490270 -0.055706 0.252078 0.078 Uiso 1 1 calc R . . . .
C37 C 1.2253(6) 0.5939(5) 0.6773(3) 0.0606(13) Uani 1 1 d . U . . .
H37 H 1.304655 0.619469 0.711089 0.073 Uiso 1 1 calc R . . . .
N4 N 0.9805(9) 0.2826(10) 0.8292(5) 0.037(2) Uani 0.5 1 d D U P A 1
C40 C 0.4616(5) 0.0987(6) 0.3227(3) 0.0673(15) Uani 1 1 d . U . . .
H40 H 0.450070 0.148948 0.287885 0.081 Uiso 1 1 calc R . . . .
C46 C 0.4292(5) 0.2422(6) 0.5401(3) 0.0636(14) Uani 1 1 d . U . . .
H46 H 0.419876 0.275009 0.588826 0.076 Uiso 1 1 calc R . . . .
C32 C 0.7525(5) 0.4449(5) 0.5526(3) 0.0589(13) Uani 1 1 d . U . . .
H32 H 0.671981 0.411720 0.519495 0.071 Uiso 1 1 calc R . . . .
C16 C 0.9720(5) 0.1849(11) 0.6007(4) 0.034(2) Uani 0.5 1 d D U P A 1
C48 C 0.4171(5) 0.2686(6) 0.4175(4) 0.0690(15) Uani 1 1 d . U . . .
H48 H 0.401669 0.318932 0.383349 0.083 Uiso 1 1 calc R . . . .
C31 C 0.7449(6) 0.4619(6) 0.6260(3) 0.0655(14) Uani 1 1 d . U . . .
H31 H 0.660166 0.442796 0.642041 0.079 Uiso 1 1 calc R . . . .
C38 C 1.1045(6) 0.5724(5) 0.7006(3) 0.0583(13) Uani 1 1 d . U . . .
H38 H 1.100353 0.584316 0.750804 0.070 Uiso 1 1 calc R . . . .
N5 N 0.7521(5) 0.7906(6) 0.0645(3) 0.0859(17) Uani 1 1 d . U . . .
C42 C 0.5105(5) -0.0957(6) 0.3520(3) 0.0625(14) Uani 1 1 d . U . . .
H42 H 0.528511 -0.179194 0.335964 0.075 Uiso 1 1 calc R . . . .
C47 C 0.4056(5) 0.3133(6) 0.4885(4) 0.0697(15) Uani 1 1 d . U . . .
H47 H 0.381180 0.393831 0.502847 0.084 Uiso 1 1 calc R . . . .
N3 N 0.8590(11) 0.150(2) 0.5531(3) 0.040(3) Uani 0.394(3) 1 d D U P A 1
C19 C 1.0920(11) 0.2412(13) 0.7278(7) 0.036(2) Uani 0.5 1 d . U P A 1
H19 H 1.171847 0.235352 0.708844 0.043 Uiso 0.5 1 calc R . P A 1
C5 C 0.9734(11) 0.2843(8) 0.0799(6) 0.046(3) Uani 0.5 1 d . U P A 1
C4 C 1.0985(9) 0.3763(9) 0.0935(6) 0.040(3) Uani 0.5 1 d G U P A 1
H4 H 1.176813 0.346240 0.093164 0.049 Uiso 0.5 1 calc R . P A 1
C3 C 1.1089(8) 0.5121(8) 0.1077(6) 0.044(3) Uani 0.5 1 d G U P A 1
H3 H 1.194437 0.574910 0.117060 0.053 Uiso 0.5 1 calc R . P A 1
C2 C 0.9943(10) 0.5560(9) 0.1082(5) 0.034(3) Uani 0.5 1 d G U P A 1
C7 C 0.8692(9) 0.4641(12) 0.0946(7) 0.039(3) Uani 0.5 1 d G U P A 1
H7 H 0.790881 0.494124 0.094927 0.046 Uiso 0.5 1 calc R . P A 1
C6 C 0.8588(9) 0.3283(11) 0.0804(8) 0.042(3) Uani 0.5 1 d G U P A 1
H6 H 0.773253 0.265453 0.071031 0.051 Uiso 0.5 1 calc R . P A 1
C11 C 0.9530(12) 0.1153(13) 0.2932(6) 0.042(2) Uani 0.5 1 d . U P A 1
C22 C 0.8578(10) 0.2080(13) 0.7105(6) 0.035(3) Uani 0.5 1 d . U P A 1
H22 H 0.774308 0.179581 0.679932 0.043 Uiso 0.5 1 calc R . P A 1
C10 C 1.0702(11) 0.1404(13) 0.2652(7) 0.042(3) Uani 0.5 1 d . U P A 1
H10 H 1.152377 0.157440 0.295808 0.050 Uiso 0.5 1 calc R . P A 1
C14 C 0.9493(6) 0.1221(11) 0.3726(4) 0.038(2) Uani 0.5 1 d D U P A 1
C9 C 1.0709(14) 0.1413(17) 0.1931(6) 0.047(3) Uani 0.5 1 d . U P A 1
H9 H 1.153282 0.162473 0.174779 0.056 Uiso 0.5 1 calc R . P A 1
C12 C 0.8331(11) 0.0742(13) 0.2463(7) 0.043(3) Uani 0.5 1 d . U P A 1
H12 H 0.750192 0.044863 0.262963 0.052 Uiso 0.5 1 calc R . P A 1
C18 C 0.9726(9) 0.2121(11) 0.6816(5) 0.035(2) Uani 0.5 1 d . U P A 1
C20 C 1.0937(10) 0.2779(11) 0.7999(5) 0.038(2) Uani 0.5 1 d . U P A 1
H20 H 1.176304 0.300974 0.830954 0.046 Uiso 0.5 1 calc R . P A 1
C13 C 0.8385(12) 0.0776(11) 0.1742(6) 0.043(2) Uani 0.5 1 d . U P A 1
H13 H 0.757407 0.054821 0.141864 0.052 Uiso 0.5 1 calc R . P A 1
C15 C 1.0270(7) 0.1668(10) 0.4864(3) 0.0359(19) Uani 0.5 1 d D U P A 1
C17 C 0.8995(7) 0.1413(10) 0.4877(3) 0.041(2) Uani 0.5 1 d D U P A 1
C8 C 0.9594(13) 0.1388(13) 0.0752(5) 0.049(3) Uani 0.5 1 d D U P A 1
H8A H 0.876193 0.084479 0.043019 0.059 Uiso 0.5 1 calc R . P A 1
H8B H 1.035794 0.113789 0.054768 0.059 Uiso 0.5 1 calc R . P A 1
C21 C 0.8625(10) 0.2450(11) 0.7843(5) 0.038(2) Uani 0.5 1 d . U P A 1
H21 H 0.782055 0.244271 0.804053 0.046 Uiso 0.5 1 calc R . P A 1
C23 C 0.9534(7) 0.1330(10) 0.4089(3) 0.043(2) Uani 0.5 1 d . U P B 2
C28 C 0.8393(6) 0.1372(9) 0.4406(4) 0.051(3) Uani 0.5 1 d G U P B 2
H28 H 0.757362 0.127134 0.411441 0.061 Uiso 0.5 1 calc R . P B 2
C27 C 0.8452(5) 0.1562(8) 0.5150(4) 0.048(3) Uani 0.5 1 d G U P B 2
H27 H 0.767308 0.159076 0.536690 0.058 Uiso 0.5 1 calc R . P B 2
C26 C 0.9652(6) 0.1709(8) 0.5577(3) 0.041(2) Uani 0.5 1 d G U P B 2
C25 C 1.0792(5) 0.1667(9) 0.5261(4) 0.049(2) Uani 0.5 1 d G U P B 2
H25 H 1.161201 0.176782 0.555257 0.059 Uiso 0.5 1 calc R . P B 2
C24 C 1.0733(6) 0.1477(10) 0.4517(4) 0.050(3) Uani 0.5 1 d G U P B 2
H24 H 1.151258 0.144840 0.430009 0.060 Uiso 0.5 1 calc R . P B 2
C11A C 0.9514(6) 0.1117(7) 0.3272(4) 0.041(3) Uani 0.5 1 d . U P B 2
C10A C 1.0674(5) 0.1511(9) 0.2974(4) 0.049(3) Uani 0.5 1 d G U P B 2
H10A H 1.151697 0.181587 0.327360 0.059 Uiso 0.5 1 calc R . P B 2
C9A C 1.0601(6) 0.1459(9) 0.2239(4) 0.045(3) Uani 0.5 1 d G U P B 2
H9A H 1.139391 0.172799 0.203627 0.054 Uiso 0.5 1 calc R . P B 2
N1AA N 0.9367(6) 0.1012(7) 0.1802(4) 0.043(2) Uani 0.5 1 d DG U P B 2
C13A C 0.8207(6) 0.0618(8) 0.2099(4) 0.055(4) Uani 0.5 1 d G U P B 2
H13A H 0.736400 0.031321 0.179974 0.066 Uiso 0.5 1 calc R . P B 2
C12A C 0.8280(6) 0.0670(7) 0.2834(4) 0.052(3) Uani 0.5 1 d G U P B 2
H12A H 0.748703 0.040108 0.303708 0.063 Uiso 0.5 1 calc R . P B 2
C8A C 0.9332(13) 0.1013(12) 0.1019(7) 0.047(3) Uani 0.5 1 d D U P B 2
H8AA H 1.005887 0.066662 0.082802 0.056 Uiso 0.5 1 calc R . P B 2
H8AB H 0.846912 0.042828 0.074522 0.056 Uiso 0.5 1 calc R . P B 2
C5A C 0.9501(11) 0.2407(9) 0.0931(7) 0.043(3) Uani 0.5 1 d . U P B 2
C4A C 1.0781(10) 0.3198(9) 0.0936(6) 0.049(3) Uani 0.5 1 d G U P B 2
H4A H 1.152180 0.283360 0.096456 0.059 Uiso 0.5 1 calc R . P B 2
C3A C 1.0979(9) 0.4524(9) 0.0899(6) 0.041(3) Uani 0.5 1 d G U P B 2
H3A H 1.185450 0.506462 0.090204 0.050 Uiso 0.5 1 calc R . P B 2
C2A C 0.9896(12) 0.5057(8) 0.0856(5) 0.042(3) Uani 0.5 1 d G U P B 2
C7A C 0.8615(10) 0.4265(13) 0.0851(8) 0.048(4) Uani 0.5 1 d G U P B 2
H7A H 0.787480 0.462998 0.082226 0.058 Uiso 0.5 1 calc R . P B 2
C6A C 0.8417(9) 0.2940(13) 0.0888(9) 0.047(4) Uani 0.5 1 d G U P B 2
H6A H 0.754207 0.239896 0.088478 0.057 Uiso 0.5 1 calc R . P B 2
C18A C 0.9724(5) 0.1963(5) 0.6397(3) 0.033(2) Uani 0.5 1 d . U P B 2
C22A C 0.8553(4) 0.1763(7) 0.6704(3) 0.046(3) Uani 0.5 1 d G U P B 2
H22A H 0.771173 0.143592 0.640325 0.055 Uiso 0.5 1 calc R . P B 2
C21A C 0.8614(4) 0.2042(8) 0.7450(4) 0.039(3) Uani 0.5 1 d G U P B 2
H21A H 0.781384 0.190481 0.765899 0.047 Uiso 0.5 1 calc R . P B 2
N4A N 0.9846(5) 0.2520(6) 0.7889(3) 0.043(2) Uani 0.5 1 d DG U P B 2
C20A C 1.1017(4) 0.2720(7) 0.7583(4) 0.047(4) Uani 0.5 1 d G U P B 2
H20A H 1.185836 0.304757 0.788287 0.056 Uiso 0.5 1 calc R . P B 2
C19A C 1.0956(4) 0.2442(7) 0.6837(4) 0.048(2) Uani 0.5 1 d G U P B 2
H19A H 1.175628 0.257869 0.662713 0.057 Uiso 0.5 1 calc R . P B 2
C1 C 0.9892(12) 0.3479(13) 0.9069(5) 0.045(3) Uani 0.5 1 d D U P A 1
C1A C 0.9919(11) 0.2958(13) 0.8688(8) 0.045(3) Uani 0.5 1 d D U P B 2
H1A H 1.067(5) 0.331(8) 0.932(4) 0.023(19) Uiso 0.5 1 d D . P C 1
H1B H 0.908(4) 0.306(6) 0.927(3) 0.017(18) Uiso 0.5 1 d D . P D 1
H1AA H 0.904900 0.226100 0.870200 0.050 Uiso 0.5 1 d D . P E 2
H1AB H 1.065(2) 0.268(7) 0.891(5) 0.05(3) Uiso 0.5 1 d D . P F 2
S2A S 1.1094(11) 0.159(3) 0.4154(4) 0.041(3) Uani 0.106(3) 1 d D U P A 1
N0AA N 0.862(6) 0.101(6) 0.4155(7) 0.054(8) Uani 0.106(3) 1 d D U P A 1
N1A N 1.0685(18) 0.193(6) 0.5580(6) 0.041(10) Uani 0.106(3) 1 d D U P A 1
S3A S 0.8121(10) 0.142(3) 0.5564(5) 0.051(4) Uani 0.106(3) 1 d D U P A 1

loop_
_atom_site_aniso_label
_atom_site_aniso_U_11
_atom_site_aniso_U_22
_atom_site_aniso_U_33
_atom_site_aniso_U_23
_atom_site_aniso_U_13
_atom_site_aniso_U_12
P1 0.0516(7) 0.0503(7) 0.0515(8) 0.0116(6) 0.0130(6) 0.0205(6)
P2 0.0444(7) 0.0982(12) 0.0403(7) 0.0021(7) 0.0038(5) 0.0369(8)
S1 0.0340(17) 0.0405(19) 0.0297(14) 0.0081(13) 0.0042(12) 0.0144(15)
S2 0.0376(19) 0.048(2) 0.0368(17) 0.0104(16) -0.0019(14) 0.0121(16)
F4 0.0597(17) 0.0684(19) 0.0539(17) 0.0133(14) 0.0181(13) 0.0271(15)
F8 0.0394(14) 0.080(2) 0.0524(16) 0.0058(14) 0.0073(12) 0.0268(14)
F3 0.0484(16) 0.076(2) 0.076(2) 0.0124(16) 0.0165(14) 0.0270(15)
F1 0.0639(18) 0.0601(18) 0.093(2) 0.0330(17) 0.0347(17) 0.0313(15)
F5 0.0563(18) 0.099(3) 0.072(2) 0.0180(19) 0.0042(16) 0.0139(17)
F6 0.081(2) 0.088(2) 0.0556(18) 0.0193(16) 0.0232(16) 0.0372(18)
F2 0.092(2) 0.0481(17) 0.074(2) 0.0140(15) 0.0237(18) 0.0265(16)
F12 0.0594(19) 0.140(3) 0.0436(17) 0.0064(18) 0.0043(14) 0.051(2)
F7 0.064(2) 0.147(3) 0.0525(18) -0.0034(19) 0.0064(15) 0.065(2)
F10 0.081(2) 0.141(3) 0.0422(17) -0.0080(18) -0.0080(15) 0.071(2)
F11 0.091(2) 0.090(2) 0.080(2) 0.0088(19) 0.0186(19) 0.047(2)
F9 0.0438(18) 0.117(3) 0.108(3) 0.023(2) 0.0169(18) 0.0206(18)
C33 0.049(2) 0.038(2) 0.049(3) 0.016(2) 0.007(2) 0.011(2)
C34 0.056(3) 0.033(2) 0.040(2) 0.0152(19) 0.0040(19) 0.013(2)
C35 0.049(2) 0.035(2) 0.047(3) 0.016(2) 0.0010(19) 0.011(2)
C29 0.071(3) 0.040(3) 0.043(2) 0.015(2) 0.004(2) 0.016(2)
C43 0.025(2) 0.063(3) 0.061(3) 0.000(3) 0.005(2) -0.001(2)
C50 0.045(3) 0.062(3) 0.060(3) 0.012(3) 0.010(2) 0.022(2)
C44 0.025(2) 0.064(3) 0.064(3) 0.000(2) 0.000(2) 0.000(2)
N2 0.047(5) 0.039(7) 0.030(4) 0.005(5) 0.023(3) 0.016(7)
C39 0.031(2) 0.066(3) 0.067(3) 0.003(3) 0.000(2) -0.003(2)
C45 0.026(2) 0.061(3) 0.066(3) 0.003(3) 0.007(2) -0.001(2)
C36 0.056(3) 0.047(3) 0.061(3) 0.015(2) -0.001(2) 0.016(2)
C49 0.054(3) 0.066(3) 0.068(4) 0.024(3) 0.006(3) 0.031(3)
C30 0.082(3) 0.049(3) 0.050(3) 0.020(2) 0.021(2) 0.016(3)
N1 0.060(5) 0.064(6) 0.024(6) -0.005(5) 0.011(4) 0.041(4)
C41 0.039(3) 0.084(4) 0.058(3) -0.001(3) 0.005(2) 0.004(3)
C37 0.071(3) 0.053(3) 0.054(3) 0.010(3) -0.013(3) 0.020(3)
N4 0.034(4) 0.048(5) 0.031(5) 0.014(5) -0.001(4) 0.014(4)
C40 0.039(3) 0.081(4) 0.068(3) 0.006(3) -0.002(2) 0.002(3)
C46 0.034(3) 0.072(3) 0.072(4) 0.002(3) 0.008(2) 0.004(2)
C32 0.055(3) 0.061(3) 0.063(3) 0.024(3) 0.011(2) 0.011(3)
C16 0.035(4) 0.031(5) 0.043(5) 0.018(6) 0.014(4) 0.012(4)
C48 0.041(3) 0.075(4) 0.083(4) 0.007(3) 0.000(3) 0.013(3)
C31 0.062(3) 0.071(4) 0.069(3) 0.030(3) 0.021(3) 0.014(3)
C38 0.084(3) 0.045(3) 0.043(3) 0.010(2) -0.001(2) 0.015(3)
N5 0.064(3) 0.100(4) 0.101(4) 0.036(3) -0.013(3) 0.034(3)
C42 0.038(3) 0.074(4) 0.060(3) -0.004(3) 0.002(2) 0.004(3)
C47 0.042(3) 0.070(4) 0.089(4) 0.005(3) 0.002(3) 0.013(3)
N3 0.038(5) 0.058(7) 0.046(5) 0.032(6) 0.033(3) 0.026(8)
C19 0.025(4) 0.034(6) 0.048(6) 0.011(6) 0.001(4) 0.006(4)
C5 0.052(6) 0.058(6) 0.034(7) 0.009(5) 0.010(5) 0.026(5)
C4 0.040(5) 0.073(8) 0.026(5) 0.023(6) 0.014(4) 0.035(5)
C3 0.032(5) 0.067(7) 0.042(8) 0.023(7) 0.009(5) 0.021(5)
C2 0.029(4) 0.056(7) 0.024(6) 0.019(6) 0.004(4) 0.017(5)
C7 0.033(5) 0.062(7) 0.026(6) 0.014(5) 0.001(5) 0.021(4)
C6 0.034(5) 0.063(8) 0.029(6) 0.007(7) 0.003(5) 0.016(5)
C11 0.049(5) 0.037(5) 0.047(5) 0.024(5) 0.002(4) 0.017(4)
C22 0.023(4) 0.059(6) 0.029(6) 0.026(5) 0.003(4) 0.008(4)
C10 0.042(5) 0.055(7) 0.037(7) 0.025(7) -0.003(5) 0.022(5)
C14 0.041(4) 0.032(5) 0.042(5) 0.005(7) 0.008(4) 0.015(4)
C9 0.060(6) 0.062(7) 0.029(6) 0.006(6) 0.006(4) 0.040(5)
C12 0.035(5) 0.049(6) 0.046(7) 0.016(6) -0.001(5) 0.012(4)
C18 0.038(5) 0.036(5) 0.035(4) 0.011(5) 0.012(3) 0.012(4)
C20 0.032(5) 0.042(5) 0.046(5) 0.014(5) 0.003(4) 0.019(4)
C13 0.046(5) 0.038(6) 0.038(5) -0.004(5) -0.001(5) 0.011(5)
C15 0.036(4) 0.039(5) 0.031(4) 0.001(4) 0.006(3) 0.012(4)
C17 0.038(4) 0.051(6) 0.041(4) 0.015(4) 0.010(3) 0.023(4)
C8 0.064(7) 0.067(7) 0.026(5) 0.006(5) 0.010(5) 0.037(6)
C21 0.032(4) 0.058(7) 0.030(5) 0.018(5) 0.003(4) 0.016(4)
C23 0.039(5) 0.032(5) 0.058(6) 0.010(6) 0.005(4) 0.011(4)
C28 0.039(6) 0.055(8) 0.064(6) 0.014(7) 0.017(5) 0.021(6)
C27 0.043(5) 0.039(6) 0.058(5) 0.000(6) -0.012(5) 0.020(5)
C26 0.039(5) 0.036(5) 0.049(5) 0.014(5) 0.006(4) 0.012(4)
C25 0.038(5) 0.059(7) 0.055(6) 0.019(7) 0.013(5) 0.016(5)
C24 0.047(6) 0.047(7) 0.053(6) 0.008(7) -0.009(5) 0.015(5)
C11A 0.031(4) 0.034(6) 0.068(7) 0.029(9) 0.008(5) 0.013(4)
C10A 0.040(5) 0.067(8) 0.044(7) 0.015(6) 0.001(5) 0.020(5)
C9A 0.044(5) 0.058(7) 0.044(8) 0.013(9) 0.007(6) 0.032(5)
N1AA 0.050(5) 0.050(5) 0.034(6) 0.004(4) 0.014(4) 0.021(4)
C13A 0.041(6) 0.072(9) 0.055(8) 0.023(9) 0.010(6) 0.013(5)
C12A 0.046(5) 0.059(7) 0.057(6) 0.025(6) 0.012(5) 0.013(5)
C8A 0.055(6) 0.056(6) 0.035(7) 0.004(5) 0.015(6) 0.025(5)
C5A 0.044(5) 0.061(7) 0.029(6) 0.009(5) 0.011(4) 0.024(5)
C4A 0.046(6) 0.061(7) 0.049(7) 0.017(6) 0.008(5) 0.025(6)
C3A 0.034(5) 0.063(8) 0.033(7) 0.020(7) 0.009(4) 0.018(6)
C2A 0.054(6) 0.050(7) 0.024(7) 0.004(5) 0.005(5) 0.022(5)
C7A 0.037(5) 0.067(8) 0.042(8) 0.003(7) 0.000(5) 0.025(5)
C6A 0.039(6) 0.059(7) 0.038(8) -0.004(6) 0.002(5) 0.016(5)
C18A 0.022(4) 0.027(5) 0.054(6) 0.013(8) 0.011(4) 0.009(3)
C22A 0.032(5) 0.065(7) 0.040(6) 0.019(5) -0.001(4) 0.006(4)
C21A 0.028(4) 0.054(7) 0.034(7) 0.016(7) 0.003(5) 0.006(4)
N4A 0.038(5) 0.040(5) 0.048(5) 0.011(4) -0.005(4) 0.010(3)
C20A 0.028(5) 0.046(9) 0.060(7) 0.007(8) -0.004(6) 0.006(5)
C19A 0.029(4) 0.046(6) 0.062(6) 0.004(5) 0.005(4) 0.008(4)
C1 0.047(6) 0.071(9) 0.024(5) 0.023(5) 0.005(5) 0.022(6)
C1A 0.035(5) 0.054(8) 0.046(7) 0.021(8) -0.005(7) 0.010(5)
S2A 0.046(5) 0.040(7) 0.040(5) 0.004(5) 0.026(4) 0.016(7)
N0AA 0.041(5) 0.08(3) 0.042(6) 0.017(10) 0.001(4) 0.025(9)
N1A 0.034(3) 0.06(3) 0.032(5) 0.009(10) 0.004(2) 0.015(4)
S3A 0.039(5) 0.079(10) 0.053(6) 0.031(7) 0.034(4) 0.027(8)

_geom_special_details            
;
 All esds (except the esd in the dihedral angle between two l.s. planes)
 are estimated using the full covariance matrix.  The cell esds are taken
 into account individually in the estimation of esds in distances, angles
 and torsion angles; correlations between esds in cell parameters are only
 used when they are defined by crystal symmetry.  An approximate (isotropic)
 treatment of cell esds is used for estimating esds involving l.s. planes.
;
loop_
_geom_bond_atom_site_label_1
_geom_bond_atom_site_label_2
_geom_bond_distance
_geom_bond_site_symmetry_2
_geom_bond_publ_flag
P1 F4 1.599(3) . ?
P1 F3 1.609(3) . ?
P1 F1 1.593(3) . ?
P1 F5 1.584(3) . ?
P1 F6 1.616(3) . ?
P1 F2 1.588(3) . ?
P2 F8 1.595(3) . ?
P2 F12 1.590(3) . ?
P2 F7 1.602(3) . ?
P2 F10 1.612(3) . ?
P2 F11 1.569(4) . ?
P2 F9 1.613(4) . ?
S1 C16 1.699(4) . ?
S1 C15 1.699(4) . ?
S1 N1A 0.542(18) . ?
S2 C14 1.699(4) . ?
S2 C17 1.699(4) . ?
C33 C34 1.419(6) . ?
C33 C35 1.474(7) 2_766 ?
C33 C32 1.388(7) . ?
C34 C35 1.429(7) . ?
C34 C29 1.441(6) . ?
C35 C36 1.383(7) . ?
C29 C30 1.416(7) . ?
C29 C38 1.406(7) . ?
C43 C44 1.421(7) . ?
C43 C45 1.469(8) 2_656 ?
C43 C42 1.391(7) . ?
C50 H50A 0.9800 . ?
C50 H50B 0.9800 . ?
C50 H50C 0.9800 . ?
C50 C49 1.452(7) . ?
C44 C39 1.447(8) . ?
C44 C45 1.430(7) . ?
N2 C14 1.348(6) . ?
N2 C15 1.348(6) . ?
C39 C40 1.401(8) . ?
C39 C48 1.403(8) . ?
C45 C46 1.390(8) . ?
C36 H36 0.9500 . ?
C36 C37 1.400(7) . ?
C49 N5 1.126(7) . ?
C30 H30 0.9500 . ?
C30 C31 1.357(8) . ?
N1 C9 1.338(14) . ?
N1 C13 1.347(14) . ?
N1 C8 1.495(9) . ?
C41 H41 0.9500 . ?
C41 C40 1.364(8) . ?
C41 C42 1.400(8) . ?
C37 H37 0.9500 . ?
C37 C38 1.356(8) . ?
N4 C20 1.360(13) . ?
N4 C21 1.358(12) . ?
N4 C1 1.495(9) . ?
C40 H40 0.9500 . ?
C46 H46 0.9500 . ?
C46 C47 1.397(8) . ?
C32 H32 0.9500 . ?
C32 C31 1.390(8) . ?
C16 N3 1.348(6) . ?
C16 C18 1.516(12) . ?
C16 N1A 1.349(10) . ?
C16 S3A 1.712(8) . ?
C48 H48 0.9500 . ?
C48 C47 1.373(8) . ?
C31 H31 0.9500 . ?
C38 H38 0.9500 . ?
C42 H42 0.9500 . ?
C47 H47 0.9500 . ?
N3 C17 1.348(6) . ?
C19 H19 0.9500 . ?
C19 C18 1.391(15) . ?
C19 C20 1.352(16) . ?
C5 C4 1.3900 . ?
C5 C6 1.3900 . ?
C5 C8 1.502(14) . ?
C4 H4 0.9500 . ?
C4 C3 1.3900 . ?
C3 H3 0.9500 . ?
C3 C2 1.3900 . ?
C2 C7 1.3900 . ?
C7 H7 0.9500 . ?
C7 C6 1.3900 . ?
C6 H6 0.9500 . ?
C11 C10 1.366(15) . ?
C11 C14 1.510(12) . ?
C11 C12 1.392(15) . ?
C22 H22 0.9500 . ?
C22 C18 1.358(13) . ?
C22 C21 1.380(14) . ?
C10 H10 0.9500 . ?
C10 C9 1.383(15) . ?
C14 S2A 1.711(8) . ?
C14 N0AA 1.29(5) . ?
C9 H9 0.9500 . ?
C12 H12 0.9500 . ?
C12 C13 1.393(16) . ?
C20 H20 0.9500 . ?
C13 H13 0.9500 . ?
C15 C17 1.295(12) . ?
C15 S2A 1.670(8) . ?
C15 N1A 1.349(10) . ?
C17 N0AA 1.352(10) . ?
C17 S3A 1.663(8) . ?
C8 H8A 0.9900 . ?
C8 H8B 0.9900 . ?
C21 H21 0.9500 . ?
C23 C28 1.3900 . ?
C23 C24 1.3900 . ?
C23 C11A 1.532(8) . ?
C28 H28 0.9500 . ?
C28 C27 1.3900 . ?
C27 H27 0.9500 . ?
C27 C26 1.3900 . ?
C26 C25 1.3900 . ?
C26 C18A 1.528(8) . ?
C25 H25 0.9500 . ?
C25 C24 1.3900 . ?
C24 H24 0.9500 . ?
C11A C10A 1.3900 . ?
C11A C12A 1.3900 . ?
C10A H10A 0.9500 . ?
C10A C9A 1.3900 . ?
C9A H9A 0.9500 . ?
C9A N1AA 1.3900 . ?
N1AA C13A 1.3900 . ?
N1AA C8A 1.495(13) . ?
C13A H13A 0.9500 . ?
C13A C12A 1.3900 . ?
C12A H12A 0.9500 . ?
C8A H8AA 0.9900 . ?
C8A H8AB 0.9900 . ?
C8A C5A 1.494(14) . ?
C5A C4A 1.3900 . ?
C5A C6A 1.3900 . ?
C4A H4A 0.9500 . ?
C4A C3A 1.3900 . ?
C3A H3A 0.9500 . ?
C3A C2A 1.3900 . ?
C2A C7A 1.3900 . ?
C7A H7A 0.9500 . ?
C7A C6A 1.3900 . ?
C6A H6A 0.9500 . ?
C18A C22A 1.3900 . ?
C18A C19A 1.3900 . ?
C22A H22A 0.9500 . ?
C22A C21A 1.3900 . ?
C21A H21A 0.9500 . ?
C21A N4A 1.3900 . ?
N4A C20A 1.3900 . ?
N4A C1A 1.495(14) . ?
C20A H20A 0.9500 . ?
C20A C19A 1.3900 . ?
C19A H19A 0.9500 . ?
C1 H1A 0.98(2) . ?
C1 H1B 1.00(2) . ?
C1A H1AA 1.0262 . ?
C1A H1AB 0.98(2) . ?

loop_
_geom_angle_atom_site_label_1
_geom_angle_atom_site_label_2
_geom_angle_atom_site_label_3
_geom_angle
_geom_angle_site_symmetry_1
_geom_angle_site_symmetry_3
_geom_angle_publ_flag
F4 P1 F3 90.01(17) . . ?
F4 P1 F6 177.88(19) . . ?
F3 P1 F6 87.98(18) . . ?
F1 P1 F4 90.36(17) . . ?
F1 P1 F3 89.51(17) . . ?
F1 P1 F6 88.96(17) . . ?
F5 P1 F4 91.08(18) . . ?
F5 P1 F3 178.91(19) . . ?
F5 P1 F1 90.43(19) . . ?
F5 P1 F6 90.93(18) . . ?
F5 P1 F2 90.7(2) . . ?
F2 P1 F4 90.97(17) . . ?
F2 P1 F3 89.36(18) . . ?
F2 P1 F1 178.25(18) . . ?
F2 P1 F6 89.67(18) . . ?
F8 P2 F7 179.0(2) . . ?
F8 P2 F10 89.72(16) . . ?
F8 P2 F9 89.77(18) . . ?
F12 P2 F8 90.34(16) . . ?
F12 P2 F7 90.18(17) . . ?
F12 P2 F10 179.5(3) . . ?
F12 P2 F9 90.7(2) . . ?
F7 P2 F10 89.75(17) . . ?
F7 P2 F9 89.3(2) . . ?
F10 P2 F9 88.8(2) . . ?
F11 P2 F8 89.42(18) . . ?
F11 P2 F12 90.5(2) . . ?
F11 P2 F7 91.5(2) . . ?
F11 P2 F10 90.0(2) . . ?
F11 P2 F9 178.5(2) . . ?
C15 S1 C16 84.8(4) . . ?
N1A S1 C16 42.4(7) . . ?
N1A S1 C15 42.4(7) . . ?
C17 S2 C14 84.7(4) . . ?
C34 C33 C35 119.9(4) . 2_766 ?
C32 C33 C34 118.0(5) . . ?
C32 C33 C35 122.1(4) . 2_766 ?
C33 C34 C35 121.5(4) . . ?
C33 C34 C29 119.4(4) . . ?
C35 C34 C29 119.1(4) . . ?
C34 C35 C33 118.6(4) . 2_766 ?
C36 C35 C33 123.0(5) . 2_766 ?
C36 C35 C34 118.3(5) . . ?
C30 C29 C34 118.9(5) . . ?
C38 C29 C34 119.0(5) . . ?
C38 C29 C30 122.1(5) . . ?
C44 C43 C45 119.7(5) . 2_656 ?
C42 C43 C44 118.5(5) . . ?
C42 C43 C45 121.8(5) . 2_656 ?
H50A C50 H50B 109.5 . . ?
H50A C50 H50C 109.5 . . ?
H50B C50 H50C 109.5 . . ?
C49 C50 H50A 109.5 . . ?
C49 C50 H50B 109.5 . . ?
C49 C50 H50C 109.5 . . ?
C43 C44 C39 119.8(5) . . ?
C43 C44 C45 121.2(5) . . ?
C45 C44 C39 119.0(5) . . ?
C15 N2 C14 107.2(9) . . ?
C40 C39 C44 118.6(5) . . ?
C40 C39 C48 122.1(6) . . ?
C48 C39 C44 119.3(5) . . ?
C44 C45 C43 119.1(5) . 2_656 ?
C46 C45 C43 121.9(5) . 2_656 ?
C46 C45 C44 119.0(5) . . ?
C35 C36 H36 118.9 . . ?
C35 C36 C37 122.2(5) . . ?
C37 C36 H36 118.9 . . ?
N5 C49 C50 178.8(7) . . ?
C29 C30 H30 119.6 . . ?
C31 C30 C29 120.7(5) . . ?
C31 C30 H30 119.6 . . ?
C9 N1 C13 120.1(10) . . ?
C9 N1 C8 118.6(10) . . ?
C13 N1 C8 120.7(9) . . ?
C40 C41 H41 119.5 . . ?
C40 C41 C42 121.0(6) . . ?
C42 C41 H41 119.5 . . ?
C36 C37 H37 119.9 . . ?
C38 C37 C36 120.2(5) . . ?
C38 C37 H37 119.9 . . ?
C20 N4 C1 120.2(9) . . ?
C21 N4 C20 118.5(9) . . ?
C21 N4 C1 120.6(9) . . ?
C39 C40 H40 119.6 . . ?
C41 C40 C39 120.8(6) . . ?
C41 C40 H40 119.6 . . ?
C45 C46 H46 119.4 . . ?
C45 C46 C47 121.1(6) . . ?
C47 C46 H46 119.4 . . ?
C33 C32 H32 118.6 . . ?
C33 C32 C31 122.7(5) . . ?
C31 C32 H32 118.6 . . ?
S1 C16 S3A 131.0(6) . . ?
N3 C16 S1 118.7(7) . . ?
N3 C16 C18 122.8(6) . . ?
N3 C16 N1A 103.1(11) . . ?
N3 C16 S3A 12.2(4) . . ?
C18 C16 S1 118.4(6) . . ?
C18 C16 S3A 110.6(5) . . ?
N1A C16 S1 15.7(6) . . ?
N1A C16 C18 134.1(9) . . ?
N1A C16 S3A 115.3(9) . . ?
C39 C48 H48 119.8 . . ?
C47 C48 C39 120.4(6) . . ?
C47 C48 H48 119.8 . . ?
C30 C31 C32 120.2(5) . . ?
C30 C31 H31 119.9 . . ?
C32 C31 H31 119.9 . . ?
C29 C38 H38 119.4 . . ?
C37 C38 C29 121.2(5) . . ?
C37 C38 H38 119.4 . . ?
C43 C42 C41 121.2(6) . . ?
C43 C42 H42 119.4 . . ?
C41 C42 H42 119.4 . . ?
C46 C47 H47 119.4 . . ?
C48 C47 C46 121.1(6) . . ?
C48 C47 H47 119.4 . . ?
C16 N3 C17 105.2(8) . . ?
C18 C19 H19 120.2 . . ?
C20 C19 H19 120.2 . . ?
C20 C19 C18 119.7(11) . . ?
C4 C5 C6 120.0 . . ?
C4 C5 C8 121.0(8) . . ?
C6 C5 C8 118.4(8) . . ?
C5 C4 H4 120.0 . . ?
C3 C4 C5 120.0 . . ?
C3 C4 H4 120.0 . . ?
C4 C3 H3 120.0 . . ?
C4 C3 C2 120.0 . . ?
C2 C3 H3 120.0 . . ?
C3 C2 N4 113.0(6) . 2_766 ?
C3 C2 C7 120.0 . . ?
C7 C2 N4 119.3(6) . 2_766 ?
C2 C7 H7 120.0 . . ?
C6 C7 C2 120.0 . . ?
C6 C7 H7 120.0 . . ?
C5 C6 H6 120.0 . . ?
C7 C6 C5 120.0 . . ?
C7 C6 H6 120.0 . . ?
C10 C11 C14 122.2(9) . . ?
C10 C11 C12 118.8(10) . . ?
C12 C11 C14 118.9(10) . . ?
C18 C22 H22 120.0 . . ?
C18 C22 C21 120.0(10) . . ?
C21 C22 H22 120.0 . . ?
C11 C10 H10 119.6 . . ?
C11 C10 C9 120.8(11) . . ?
C9 C10 H10 119.6 . . ?
S2 C14 S2A 130.5(6) . . ?
N2 C14 S2 117.6(7) . . ?
N2 C14 C11 121.3(7) . . ?
N2 C14 S2A 12.9(4) . . ?
C11 C14 S2 120.6(7) . . ?
C11 C14 S2A 108.7(6) . . ?
N0AA C14 S2 19.4(18) . . ?
N0AA C14 N2 100.1(17) . . ?
N0AA C14 C11 138.6(16) . . ?
N0AA C14 S2A 112.6(16) . . ?
N1 C9 C10 120.1(12) . . ?
N1 C9 H9 120.0 . . ?
C10 C9 H9 120.0 . . ?
C11 C12 H12 121.1 . . ?
C11 C12 C13 117.8(11) . . ?
C13 C12 H12 121.1 . . ?
C19 C18 C16 120.0(8) . . ?
C22 C18 C16 121.2(8) . . ?
C22 C18 C19 118.7(9) . . ?
N4 C20 H20 119.1 . . ?
C19 C20 N4 121.8(11) . . ?
C19 C20 H20 119.1 . . ?
N1 C13 C12 121.8(11) . . ?
N1 C13 H13 119.1 . . ?
C12 C13 H13 119.1 . . ?
N2 C15 S1 130.9(7) . . ?
N2 C15 S2A 14.6(4) . . ?
N2 C15 N1A 146.6(10) . . ?
C17 C15 S1 114.4(5) . . ?
C17 C15 N2 114.6(7) . . ?
C17 C15 S2A 129.1(7) . . ?
C17 C15 N1A 98.7(10) . . ?
S2A C15 S1 116.4(6) . . ?
N1A C15 S1 15.7(6) . . ?
N1A C15 S2A 132.1(9) . . ?
N3 C17 S2 127.4(7) . . ?
N3 C17 N0AA 146(3) . . ?
N3 C17 S3A 14.2(4) . . ?
C15 C17 S2 115.7(5) . . ?
C15 C17 N3 116.8(7) . . ?
C15 C17 N0AA 97(3) . . ?
C15 C17 S3A 131.0(7) . . ?
N0AA C17 S2 21(2) . . ?
N0AA C17 S3A 132(2) . . ?
S3A C17 S2 113.2(6) . . ?
N1 C8 C5 109.2(9) . . ?
N1 C8 H8A 109.8 . . ?
N1 C8 H8B 109.8 . . ?
C5 C8 H8A 109.8 . . ?
C5 C8 H8B 109.8 . . ?
H8A C8 H8B 108.3 . . ?
N4 C21 C22 120.9(10) . . ?
N4 C21 H21 119.5 . . ?
C22 C21 H21 119.5 . . ?
C28 C23 C24 120.0 . . ?
C28 C23 C11A 121.8(5) . . ?
C24 C23 C11A 118.2(5) . . ?
C23 C28 H28 120.0 . . ?
C23 C28 C27 120.0 . . ?
C27 C28 H28 120.0 . . ?
C28 C27 H27 120.0 . . ?
C26 C27 C28 120.0 . . ?
C26 C27 H27 120.0 . . ?
C27 C26 C18A 119.9(4) . . ?
C25 C26 C27 120.0 . . ?
C25 C26 C18A 120.1(4) . . ?
C26 C25 H25 120.0 . . ?
C24 C25 C26 120.0 . . ?
C24 C25 H25 120.0 . . ?
C23 C24 H24 120.0 . . ?
C25 C24 C23 120.0 . . ?
C25 C24 H24 120.0 . . ?
C10A C11A C23 121.4(4) . . ?
C10A C11A C12A 120.0 . . ?
C12A C11A C23 118.1(4) . . ?
C11A C10A H10A 120.0 . . ?
C9A C10A C11A 120.0 . . ?
C9A C10A H10A 120.0 . . ?
C10A C9A H9A 120.0 . . ?
N1AA C9A C10A 120.0 . . ?
N1AA C9A H9A 120.0 . . ?
C9A N1AA C13A 120.0 . . ?
C9A N1AA C8A 118.2(6) . . ?
C13A N1AA C8A 121.8(6) . . ?
N1AA C13A H13A 120.0 . . ?
C12A C13A N1AA 120.0 . . ?
C12A C13A H13A 120.0 . . ?
C11A C12A H12A 120.0 . . ?
C13A C12A C11A 120.0 . . ?
C13A C12A H12A 120.0 . . ?
N1AA C8A H8AA 109.9 . . ?
N1AA C8A H8AB 109.9 . . ?
H8AA C8A H8AB 108.3 . . ?
C5A C8A N1AA 109.0(9) . . ?
C5A C8A H8AA 109.9 . . ?
C5A C8A H8AB 109.9 . . ?
C4A C5A C8A 118.7(8) . . ?
C4A C5A C6A 120.0 . . ?
C6A C5A C8A 121.2(8) . . ?
C5A C4A H4A 120.0 . . ?
C3A C4A C5A 120.0 . . ?
C3A C4A H4A 120.0 . . ?
C4A C3A H3A 120.0 . . ?
C4A C3A C2A 120.0 . . ?
C2A C3A H3A 120.0 . . ?
C3A C2A C7A 120.0 . . ?
C2A C7A H7A 120.0 . . ?
C6A C7A C2A 120.0 . . ?
C6A C7A H7A 120.0 . . ?
C5A C6A H6A 120.0 . . ?
C7A C6A C5A 120.0 . . ?
C7A C6A H6A 120.0 . . ?
C22A C18A C26 119.8(4) . . ?
C22A C18A C19A 120.0 . . ?
C19A C18A C26 120.2(4) . . ?
C18A C22A H22A 120.0 . . ?
C18A C22A C21A 120.0 . . ?
C21A C22A H22A 120.0 . . ?
C22A C21A H21A 120.0 . . ?
N4A C21A C22A 120.0 . . ?
N4A C21A H21A 120.0 . . ?
C21A N4A C1A 120.3(5) . . ?
C20A N4A C21A 120.0 . . ?
C20A N4A C1A 119.4(5) . . ?
N4A C20A H20A 120.0 . . ?
C19A C20A N4A 120.0 . . ?
C19A C20A H20A 120.0 . . ?
C18A C19A H19A 120.0 . . ?
C20A C19A C18A 120.0 . . ?
C20A C19A H19A 120.0 . . ?
N4 C1 H1A 105(5) . . ?
N4 C1 H1B 110(4) . . ?
C2 C1 N4 89(2) 2_766 . ?
C2 C1 H1A 116(8) 2_766 . ?
C2 C1 H1B 124(7) 2_766 . ?
H1A C1 H1B 109(6) . . ?
N4A C1A H1AA 93.5 . . ?
N4A C1A H1AB 107(6) . . ?
H1AA C1A H1AB 107.3 . . ?
C15 S2A C14 79.8(5) . . ?
C14 N0AA C17 120(4) . . ?
S1 N1A C16 122.0(11) . . ?
S1 N1A C15 121.9(11) . . ?
C16 N1A C15 116.2(14) . . ?
C17 S3A C16 78.8(5) . . ?

_shelx_res_file                  
;
TITL cx1089_a.res in P-1
    cx1089.res
    created by SHELXL-2017/1 at 14:30:35 on 19-Oct-2017
REM Old TITL cx1089 in P-1
REM SHELXT solution in P-1
REM R1 0.279, Rweak 0.037, Alpha 0.110, Orientation as input
REM Formula found by SHELXT: C44 N5 F13 S3
CELL 1.54178 10.4481 10.6365 19.1227 101.538 95.067 104.449
ZERR 1 0.0021 0.0023 0.0042 0.01 0.011 0.01
LATT 1
SFAC C H F N P S
UNIT 90 66 24 8 4 2
EQIV $1 1-X,1-Y,1-Z
EQIV $2 2-X,1-Y,1-Z
DFIX 0.99 C1 H1b C1 H1a
DFIX 0.99 C1A H1AB
DFIX 1.6 H1AB H1AA
SADI 0.001 N1 C8 N1AA_$1 C8A_$1 N4A_$1 C1A_$1 N4 C1
SADI 0.001 N2 C14 N2 C15 N3 C17 N3 C16
SADI 0.001 S2 C14 S2 C17 S1 C15 S1 C16
SADI 0.01 N0AA C17 N3 C17 N3 C16 N1A C16 N1A C15 N2 C15 N2 C14
SADI 0.01 S2A C14 S2A C15 S1 C15 S1 C16 S3A C16 S3A C17 S2 C14 S2 C17
RIGU

L.S. 10
PLAN  60
SIZE 0.034 0.055 0.249
TEMP -173.15
BIND S3A C17
FREE S3A N0AA
FREE S3A N3
BIND N0AA C14
FREE N0AA C15
BIND C1A C2_$2
BIND C2A C1_$2
FREE C2 C1
FREE C2 C1_$2
FREE C3 C1_$2
FREE N4 C2
FREE N4 C2_$2
FREE S2 N0AA
BOND $H
fmap 2
acta
REM <olex2.extras>
REM <HklSrc "%.\\cx1089.hkl">
REM </olex2.extras>

WGHT    0.046500    4.540000
FVAR       0.13474   0.78817
P1    5    0.677435    0.004666    0.899571    11.00000    0.05156    0.05025 =
         0.05151    0.01165    0.01300    0.02049
P2    5    0.502993    0.439774    0.792625    11.00000    0.04439    0.09816 =
         0.04035    0.00209    0.00378    0.03691
PART 1
S1    6    1.120966    0.205810    0.568905    20.50000    0.03398    0.04052 =
         0.02972    0.00811    0.00419    0.01445
S2    6    0.802603    0.107057    0.406437    20.50000    0.03758    0.04847 =
         0.03680    0.01035   -0.00186    0.01207

PART 0
F4    3    0.645181    0.023232    0.980620    11.00000    0.05973    0.06837 =
         0.05389    0.01327    0.01811    0.02709

F8    3    0.615063    0.370232    0.767204    11.00000    0.03943    0.08037 =
         0.05238    0.00584    0.00728    0.02682
F3    3    0.834805    0.056936    0.929296    11.00000    0.04843    0.07633 =
         0.07553    0.01244    0.01654    0.02703
F1    3    0.675302    0.154123    0.900164    11.00000    0.06387    0.06005 =
         0.09301    0.03297    0.03469    0.03133
F5    3    0.523109   -0.047015    0.868777    11.00000    0.05633    0.09902 =
         0.07222    0.01801    0.00418    0.01386
F6    3    0.715512   -0.010496    0.818790    11.00000    0.08086    0.08814 =
         0.05558    0.01931    0.02316    0.03720
F2    3    0.683370   -0.143687    0.897694    11.00000    0.09214    0.04811 =
         0.07405    0.01401    0.02373    0.02647
F12   3    0.568383    0.467863    0.874456    11.00000    0.05944    0.14040 =
         0.04360    0.00645    0.00431    0.05113
F7    3    0.388371    0.507134    0.817512    11.00000    0.06424    0.14668 =
         0.05251   -0.00343    0.00637    0.06521
F10   3    0.435720    0.410045    0.709755    11.00000    0.08058    0.14073 =
         0.04219   -0.00798   -0.00804    0.07149
F11   3    0.593912    0.576986    0.785415    11.00000    0.09074    0.08967 =
         0.07961    0.00884    0.01855    0.04688
F9    3    0.409766    0.297196    0.797927    11.00000    0.04384    0.11749 =
         0.10823    0.02346    0.01687    0.02055
C33   1    0.872939    0.474420    0.525789    11.00000    0.04857    0.03817 =
         0.04882    0.01580    0.00723    0.01132
C34   1    0.992690    0.516252    0.575639    11.00000    0.05643    0.03285 =
         0.04003    0.01516    0.00396    0.01343
C35   1    1.120821    0.541897    0.552087    11.00000    0.04876    0.03523 =
         0.04714    0.01571    0.00101    0.01107
C29   1    0.985344    0.532721    0.651685    11.00000    0.07069    0.03984 =
         0.04333    0.01527    0.00387    0.01593
C43   1    0.507278   -0.049261    0.425005    11.00000    0.02549    0.06308 =
         0.06097    0.00021    0.00454   -0.00095
C50   1    0.509333    0.709029   -0.000479    11.00000    0.04521    0.06214 =
         0.06004    0.01199    0.01048    0.02204
AFIX 137
H50A  2    0.506018    0.651712   -0.047982    11.00000   -1.50000
H50B  2    0.478191    0.786386   -0.006435    11.00000   -1.50000
H50C  2    0.451707    0.658540    0.027976    11.00000   -1.50000
AFIX   0

C44   1    0.475751    0.073694    0.447443    11.00000    0.02485    0.06391 =
         0.06423   -0.00018    0.00035    0.00029
PART 1
N2    4    1.062514    0.155693    0.419870    20.50000    0.04663    0.03905 =
         0.03013    0.00550    0.02309    0.01619

PART 0
C39   1    0.451624    0.149060    0.394893    11.00000    0.03079    0.06599 =
         0.06696    0.00335   -0.00017   -0.00280
C45   1    0.466157    0.124493    0.521343    11.00000    0.02558    0.06149 =
         0.06637    0.00291    0.00726   -0.00116

C36   1    1.233274    0.578594    0.603485    11.00000    0.05588    0.04750 =
         0.06117    0.01480   -0.00136    0.01614
AFIX  43
H36   2    1.318786    0.593910    0.588216    11.00000   -1.20000
AFIX   0

C49   1    0.645740    0.754134    0.036559    11.00000    0.05437    0.06614 =
         0.06814    0.02424    0.00598    0.03146
C30   1    0.858144    0.505725    0.674694    11.00000    0.08172    0.04920 =
         0.04989    0.01993    0.02066    0.01580
AFIX  43
H30   2    0.852034    0.518424    0.724766    11.00000   -1.20000
AFIX   0

PART 1
N1    4    0.955521    0.112387    0.148941    10.50000    0.06033    0.06357 =
         0.02448   -0.00522    0.01052    0.04142

PART 0
C41   1    0.487614   -0.021629    0.301636    11.00000    0.03860    0.08383 =
         0.05835   -0.00065    0.00450    0.00403
AFIX  43
H41   2    0.490270   -0.055706    0.252078    11.00000   -1.20000
AFIX   0

C37   1    1.225284    0.593921    0.677260    11.00000    0.07121    0.05307 =
         0.05377    0.00980   -0.01279    0.01996
AFIX  43
H37   2    1.304655    0.619469    0.711089    11.00000   -1.20000
AFIX   0

PART 1
N4    4    0.980489    0.282556    0.829155    10.50000    0.03408    0.04764 =
         0.03053    0.01354   -0.00118    0.01372

PART 0
C40   1    0.461586    0.098684    0.322653    11.00000    0.03857    0.08074 =
         0.06789    0.00644   -0.00166    0.00168
AFIX  43
H40   2    0.450070    0.148948    0.287885    11.00000   -1.20000
AFIX   0
C46   1    0.429228    0.242245    0.540097    11.00000    0.03419    0.07206 =
         0.07231    0.00231    0.00799    0.00389
AFIX  43
H46   2    0.419876    0.275009    0.588826    11.00000   -1.20000
AFIX   0

C32   1    0.752531    0.444914    0.552633    11.00000    0.05453    0.06125 =
         0.06315    0.02417    0.01085    0.01132
AFIX  43
H32   2    0.671981    0.411720    0.519495    11.00000   -1.20000
AFIX   0

PART 1
C16   1    0.972040    0.184940    0.600671    10.50000    0.03451    0.03057 =
         0.04330    0.01815    0.01413    0.01205

PART 0
C48   1    0.417144    0.268584    0.417452    11.00000    0.04068    0.07457 =
         0.08348    0.00718    0.00028    0.01268
AFIX  43
H48   2    0.401669    0.318932    0.383349    11.00000   -1.20000
AFIX   0

C31   1    0.744887    0.461905    0.625973    11.00000    0.06230    0.07080 =
         0.06900    0.02969    0.02141    0.01361
AFIX  43
H31   2    0.660166    0.442796    0.642041    11.00000   -1.20000
AFIX   0
C38   1    1.104503    0.572385    0.700559    11.00000    0.08362    0.04531 =
         0.04273    0.01018   -0.00085    0.01541
AFIX  43
H38   2    1.100353    0.584316    0.750804    11.00000   -1.20000
AFIX   0

N5    4    0.752064    0.790584    0.064471    11.00000    0.06428    0.09972 =
         0.10132    0.03638   -0.01333    0.03444
C42   1    0.510484   -0.095715    0.351971    11.00000    0.03772    0.07357 =
         0.06044   -0.00436    0.00155    0.00424
AFIX  43
H42   2    0.528511   -0.179194    0.335964    11.00000   -1.20000
AFIX   0
C47   1    0.405623    0.313254    0.488513    11.00000    0.04171    0.06972 =
         0.08896    0.00481    0.00190    0.01277
AFIX  43
H47   2    0.381180    0.393831    0.502847    11.00000   -1.20000
AFIX   0

PART 1
N3    4    0.858972    0.149959    0.553100    20.50000    0.03769    0.05834 =
         0.04585    0.03236    0.03283    0.02644
C19   1    1.091973    0.241201    0.727829    10.50000    0.02479    0.03406 =
         0.04763    0.01064    0.00124    0.00613
AFIX  43
H19   2    1.171847    0.235352    0.708844    10.50000   -1.20000
AFIX  66
C5    1    0.973377    0.284346    0.079851    10.50000    0.05220    0.05785 =
         0.03388    0.00912    0.01021    0.02641
C4    1    1.098471    0.376259    0.093522    10.50000    0.03963    0.07337 =
         0.02603    0.02318    0.01402    0.03482
AFIX  43
H4    2    1.176813    0.346240    0.093164    10.50000   -1.20000
AFIX  65
C3    1    1.108940    0.512093    0.107717    10.50000    0.03218    0.06749 =
         0.04161    0.02253    0.00894    0.02053
AFIX  43
H3    2    1.194437    0.574910    0.117060    10.50000   -1.20000
AFIX  65
C2    1    0.994316    0.556015    0.108240    10.50000    0.02937    0.05558 =
         0.02357    0.01949    0.00403    0.01662
C7    1    0.869221    0.464104    0.094569    10.50000    0.03300    0.06231 =
         0.02609    0.01354    0.00110    0.02094
AFIX  43
H7    2    0.790881    0.494124    0.094927    10.50000   -1.20000
AFIX  65
C6    1    0.858750    0.328270    0.080375    10.50000    0.03418    0.06299 =
         0.02923    0.00675    0.00344    0.01584
AFIX  43
H6    2    0.773253    0.265453    0.071031    10.50000   -1.20000
AFIX   0
C11   1    0.953017    0.115308    0.293161    10.50000    0.04888    0.03731 =
         0.04684    0.02405    0.00168    0.01665
C22   1    0.857819    0.207976    0.710529    10.50000    0.02314    0.05907 =
         0.02905    0.02587    0.00321    0.00780
AFIX  43
H22   2    0.774308    0.179581    0.679932    10.50000   -1.20000
AFIX   0
C10   1    1.070225    0.140393    0.265246    10.50000    0.04208    0.05524 =
         0.03729    0.02511   -0.00258    0.02189
AFIX  43
H10   2    1.152377    0.157440    0.295808    10.50000   -1.20000
AFIX   0
C14   1    0.949261    0.122069    0.372555    10.50000    0.04138    0.03208 =
         0.04230    0.00511    0.00798    0.01481
C9    1    1.070857    0.141298    0.193062    10.50000    0.05958    0.06205 =
         0.02883    0.00552    0.00598    0.03951
AFIX  43
H9    2    1.153282    0.162473    0.174779    10.50000   -1.20000
AFIX   0
C12   1    0.833064    0.074247    0.246297    10.50000    0.03530    0.04887 =
         0.04588    0.01559   -0.00130    0.01190
AFIX  43
H12   2    0.750192    0.044863    0.262963    10.50000   -1.20000
AFIX   0
C18   1    0.972564    0.212090    0.681623    10.50000    0.03806    0.03622 =
         0.03460    0.01113    0.01224    0.01191
C20   1    1.093734    0.277866    0.799905    10.50000    0.03199    0.04249 =
         0.04590    0.01375    0.00284    0.01865
AFIX  43
H20   2    1.176304    0.300974    0.830954    10.50000   -1.20000
AFIX   0
C13   1    0.838460    0.077634    0.174156    10.50000    0.04618    0.03822 =
         0.03844   -0.00379   -0.00096    0.01098
AFIX  43
H13   2    0.757407    0.054821    0.141864    10.50000   -1.20000
AFIX   0
C15   1    1.026974    0.166838    0.486424    10.50000    0.03581    0.03888 =
         0.03143    0.00148    0.00648    0.01224
C17   1    0.899472    0.141284    0.487733    10.50000    0.03837    0.05139 =
         0.04074    0.01499    0.00963    0.02277
C8    1    0.959373    0.138810    0.075170    10.50000    0.06392    0.06695 =
         0.02603    0.00559    0.01007    0.03677
AFIX  23
H8A   2    0.876193    0.084479    0.043019    10.50000   -1.20000
H8B   2    1.035794    0.113789    0.054768    10.50000   -1.20000
AFIX   0
C21   1    0.862497    0.245029    0.784332    10.50000    0.03174    0.05771 =
         0.03039    0.01771    0.00266    0.01640
AFIX  43
H21   2    0.782055    0.244271    0.804053    10.50000   -1.20000
AFIX  66

PART 0
PART 2
C23   1    0.953374    0.132983    0.408949    10.50000    0.03891    0.03248 =
         0.05776    0.00973    0.00462    0.01083
C28   1    0.839338    0.137212    0.440634    10.50000    0.03910    0.05501 =
         0.06363    0.01376    0.01704    0.02067
AFIX  43
H28   2    0.757362    0.127134    0.411441    10.50000   -1.20000
AFIX  65
C27   1    0.845246    0.156186    0.515034    10.50000    0.04299    0.03946 =
         0.05770   -0.00011   -0.01215    0.01985
AFIX  43
H27   2    0.767308    0.159076    0.536690    10.50000   -1.20000
AFIX  65
C26   1    0.965189    0.170932    0.557748    10.50000    0.03916    0.03609 =
         0.04899    0.01378    0.00631    0.01199
C25   1    1.079225    0.166704    0.526063    10.50000    0.03824    0.05887 =
         0.05514    0.01851    0.01313    0.01604
AFIX  43
H25   2    1.161201    0.176782    0.555257    10.50000   -1.20000
AFIX  65
C24   1    1.073319    0.147730    0.451664    10.50000    0.04738    0.04728 =
         0.05263    0.00829   -0.00897    0.01542
AFIX  43
H24   2    1.151258    0.144840    0.430009    10.50000   -1.20000
AFIX  66

C11A  1    0.951359    0.111675    0.327168    10.50000    0.03137    0.03397 =
         0.06801    0.02912    0.00790    0.01297
C10A  1    1.067395    0.151085    0.297442    10.50000    0.04039    0.06671 =
         0.04359    0.01534    0.00143    0.02049
AFIX  43
H10A  2    1.151697    0.181587    0.327360    10.50000   -1.20000
AFIX  65
C9A   1    1.060085    0.145864    0.223943    10.50000    0.04391    0.05753 =
         0.04394    0.01271    0.00697    0.03186
AFIX  43
H9A   2    1.139391    0.172799    0.203627    10.50000   -1.20000
AFIX  65
N1AA  4    0.936738    0.101234    0.180168    10.50000    0.04960    0.04975 =
         0.03360    0.00359    0.01388    0.02057
C13A  1    0.820701    0.061824    0.209893    10.50000    0.04090    0.07178 =
         0.05456    0.02346    0.01022    0.01306
AFIX  43
H13A  2    0.736400    0.031321    0.179974    10.50000   -1.20000
AFIX  65
C12A  1    0.828010    0.067043    0.283392    10.50000    0.04627    0.05911 =
         0.05700    0.02505    0.01212    0.01282
AFIX  43
H12A  2    0.748703    0.040108    0.303708    10.50000   -1.20000
AFIX   0

C8A   1    0.933212    0.101303    0.101873    10.50000    0.05537    0.05553 =
         0.03450    0.00433    0.01544    0.02465
AFIX  23
H8AA  2    1.005887    0.066662    0.082802    10.50000   -1.20000
H8AB  2    0.846912    0.042828    0.074522    10.50000   -1.20000
AFIX  66

C5A   1    0.950067    0.240651    0.093055    10.50000    0.04360    0.06063 =
         0.02904    0.00903    0.01090    0.02379
C4A   1    1.078149    0.319824    0.093568    10.50000    0.04619    0.06066 =
         0.04856    0.01667    0.00835    0.02485
AFIX  43
H4A   2    1.152180    0.283360    0.096456    10.50000   -1.20000
AFIX  65
C3A   1    1.097912    0.452351    0.089854    10.50000    0.03438    0.06346 =
         0.03337    0.01992    0.00899    0.01814
AFIX  43
H3A   2    1.185450    0.506462    0.090204    10.50000   -1.20000
AFIX  65
C2A   1    0.989593    0.505705    0.085627    10.50000    0.05383    0.04981 =
         0.02413    0.00427    0.00497    0.02184
C7A   1    0.861511    0.426533    0.085115    10.50000    0.03720    0.06704 =
         0.04164    0.00306    0.00046    0.02535
AFIX  43
H7A   2    0.787480    0.462998    0.082226    10.50000   -1.20000
AFIX  65
C6A   1    0.841746    0.294006    0.088829    10.50000    0.03919    0.05882 =
         0.03803   -0.00353    0.00184    0.01607
AFIX  43
H6A   2    0.754207    0.239896    0.088478    10.50000   -1.20000
AFIX  66

C18A  1    0.972439    0.196322    0.639712    10.50000    0.02174    0.02661 =
         0.05350    0.01261    0.01129    0.00940
C22A  1    0.855347    0.176307    0.670360    10.50000    0.03154    0.06455 =
         0.04027    0.01853   -0.00083    0.00640
AFIX  43
H22A  2    0.771173    0.143592    0.640325    10.50000   -1.20000
AFIX  65
C21A  1    0.861412    0.204160    0.744953    10.50000    0.02814    0.05386 =
         0.03395    0.01558    0.00326    0.00573
AFIX  43
H21A  2    0.781384    0.190481    0.765899    10.50000   -1.20000
AFIX  65
N4A   4    0.984570    0.252027    0.788899    10.50000    0.03788    0.04018 =
         0.04801    0.01085   -0.00534    0.00979
C20A  1    1.101663    0.272042    0.758252    10.50000    0.02763    0.04603 =
         0.06019    0.00740   -0.00444    0.00629
AFIX  43
H20A  2    1.185836    0.304757    0.788287    10.50000   -1.20000
AFIX  65
C19A  1    1.095600    0.244190    0.683659    10.50000    0.02904    0.04593 =
         0.06211    0.00374    0.00489    0.00781
AFIX  43
H19A  2    1.175628    0.257869    0.662713    10.50000   -1.20000
AFIX   0

PART 0
PART 1
C1    1    0.989160    0.347938    0.906909    10.50000    0.04724    0.07069 =
         0.02446    0.02282    0.00526    0.02220

PART 0
PART 2
C1A   1    0.991950    0.295782    0.868794    10.50000    0.03513    0.05420 =
         0.04636    0.02110   -0.00510    0.00975

PART 0
PART 1
H1A   2    1.067389    0.330932    0.931680    10.50000    0.02277
H1B   2    0.908061    0.305558    0.926638    10.50000    0.01713

PART 0
PART 2
AFIX   1
H1AA  2    0.904900    0.226100    0.870200    10.50000    0.05000
AFIX   0

H1AB  2    1.065267    0.268094    0.890584    10.50000    0.04804
PART 0
PART 1
S2A   6    1.109404    0.158913    0.415431   -20.50000    0.04580    0.03990 =
         0.04036    0.00386    0.02604    0.01578
N0AA  4    0.861535    0.101478    0.415525   -20.50000    0.04142    0.08493 =
         0.04153    0.01731    0.00104    0.02495
N1A   4    1.068525    0.192717    0.557965   -20.50000    0.03420    0.05863 =
         0.03195    0.00944    0.00418    0.01546
S3A   6    0.812141    0.141637    0.556374   -20.50000    0.03870    0.07943 =
         0.05296    0.03147    0.03435    0.02732
HKLF 4


REM  cx1089_a.res in P-1
REM R1 =  0.0760 for    5063 Fo > 4sig(Fo)  and  0.0961 for all    6669 data
REM    810 parameters refined using    887 restraints

END

WGHT      0.0464      4.5332

REM Highest difference peak  0.412,  deepest hole -0.382,  1-sigma level  0.062
Q1    1   0.6667 -0.0832  0.8552  11.00000  0.05    0.41
Q2    1   0.4456  0.6111  0.8199  11.00000  0.05    0.39
Q3    1   0.9639  0.1390  0.3541  11.00000  0.05    0.39
Q4    1   0.4840  0.5029  0.6945  11.00000  0.05    0.35
Q5    1   0.4985  0.3657  0.7465  11.00000  0.05    0.32
Q6    1   1.1375  0.1727  0.4361  11.00000  0.05    0.32
Q7    1   0.7959  0.1246  0.5334  11.00000  0.05    0.32
Q8    1   0.6784  0.6349  0.7840  11.00000  0.05    0.31
Q9    1   0.9609  0.1806  0.6159  11.00000  0.05    0.30
Q10   1   0.4222  0.3401  0.7580  11.00000  0.05    0.30
Q11   1   0.6578 -0.0607  0.9361  11.00000  0.05    0.29
Q12   1   0.7223  0.8151  0.1152  11.00000  0.05    0.29
Q13   1   1.0944  0.2577  0.5271  11.00000  0.05    0.29
Q14   1   0.3939  0.4030  0.7951  11.00000  0.05    0.29
Q15   1   0.5416  0.5046  0.7548  11.00000  0.05    0.28
Q16   1   0.5774  0.5423  0.8256  11.00000  0.05    0.27
Q17   1   0.8672  0.0737  0.3827  11.00000  0.05    0.27
Q18   1   0.7012  0.0753  0.8599  11.00000  0.05    0.26
Q19   1   1.0588  0.2275  0.4600  11.00000  0.05    0.26
Q20   1   0.9748  0.2144  0.6242  11.00000  0.05    0.26
Q21   1   0.6658  0.0840  0.9360  11.00000  0.05    0.26
Q22   1   0.4673 -0.1373  0.8787  11.00000  0.05    0.25
Q23   1   0.8431  0.0587  0.4496  11.00000  0.05    0.25
Q24   1   0.8672  0.0501  0.2092  11.00000  0.05    0.25
Q25   1   0.5826  0.2823  0.7232  11.00000  0.05    0.25
Q26   1   0.9596  0.5530  0.7052  11.00000  0.05    0.24
Q27   1   0.8406  0.3815  0.1254  11.00000  0.05    0.24
Q28   1   0.5796  0.6444  0.8227  11.00000  0.05    0.24
Q29   1   0.8819  0.1552  0.3917  11.00000  0.05    0.24
Q30   1   0.5045  0.7039 -0.0738  11.00000  0.05    0.24
Q31   1   0.5622 -0.0970  0.9765  11.00000  0.05    0.23
Q32   1   0.9960  0.5612  0.1254  11.00000  0.05    0.23
Q33   1   1.0595  0.3722  0.0766  11.00000  0.05    0.23
Q34   1   0.8814  0.0855  0.5224  11.00000  0.05    0.22
Q35   1   0.5005  0.5079  0.8481  11.00000  0.05    0.22
Q36   1   0.9764  0.2998  0.1086  11.00000  0.05    0.22
Q37   1   0.7320  0.0212  0.4288  11.00000  0.05    0.22
Q38   1   0.8485  0.1608  0.4845  11.00000  0.05    0.21
Q39   1   0.7066  0.7110  0.0435  11.00000  0.05    0.21
Q40   1   0.4835  0.3622  0.8361  11.00000  0.05    0.20
Q41   1   0.7819 -0.0259  0.8843  11.00000  0.05    0.20
Q42   1   0.9330  0.5329  0.5518  11.00000  0.05    0.20
Q43   1   0.7380  0.2149  0.8764  11.00000  0.05    0.20
Q44   1   0.4439  0.3387  0.6675  11.00000  0.05    0.20
Q45   1   0.6550  0.4191  0.7351  11.00000  0.05    0.20
Q46   1   1.0895  0.4631  0.5087  11.00000  0.05    0.20
Q47   1   0.9975  0.0854  0.2864  11.00000  0.05    0.20
Q48   1   1.0578  0.6092  0.6745  11.00000  0.05    0.20
Q49   1   0.8205  0.5017  0.5341  11.00000  0.05    0.19
Q50   1   0.4839 -0.0737  0.2314  11.00000  0.05    0.19
Q51   1   1.0286  0.1245  0.5294  11.00000  0.05    0.19
Q52   1   0.7973  0.1151  0.8224  11.00000  0.05    0.19
Q53   1   0.5677  0.1770  0.8964  11.00000  0.05    0.19
Q54   1   0.5455  0.5256  0.9228  11.00000  0.05    0.19
Q55   1   0.6823  0.2375  0.9565  11.00000  0.05    0.19
Q56   1   0.4647  0.5830  0.0000  11.00000  0.05    0.19
Q57   1   0.5402  0.6066  0.7834  11.00000  0.05    0.19
Q58   1   0.6184 -0.2112  0.8492  11.00000  0.05    0.19
Q59   1   0.9815  0.4868  0.6066  11.00000  0.05    0.19
Q60   1   1.0800  0.1690  0.4861  11.00000  0.05    0.19
;
_shelx_res_checksum              55456
_olex2_date_sample_data_collection 2017-10-18
_olex2_date_sample_submission    2017-10-17
_olex2_diffrn_ambient_temperature_device 'Oxford Cryosystems'
_olex2_exptl_crystal_mounting_method 
'The crystal was mounted on a MITIGEN holder in Paratone oil'
_olex2_submission_original_sample_id cx1089
_olex2_submission_special_instructions 'No special instructions were received'
####################################################################### 
# 
# This file contains crystal structure data downloaded from the 
# Cambridge Structural Database (CSD) hosted by the Cambridge 
# Crystallographic Data Centre (CCDC).
# 
# Full information about CCDC data access policies and citation 
# guidelines are available at http://www.ccdc.cam.ac.uk/access/V1 
# 
# Audit and citation data items may have been added by the CCDC. 
# Please retain this information to preserve the provenance of 
# this file and to allow appropriate attribution of the data. 
# 
#######################################################################

data_cx1090
_database_code_depnum_ccdc_archive 'CCDC 1872161'
loop_
_audit_author_name
_audit_author_address
'Charlotte Stern'
;Northwestern University
United States of America
;
_audit_update_record             
;
2018-10-09 deposited with the CCDC.	2019-03-07 downloaded from the CCDC.
;
_audit_creation_date             2017-10-18
_audit_creation_method           
;
Olex2 1.2
(compiled 2017.08.10 svn.r3458 for OlexSys, GUI svn.r5381)
;
_shelx_SHELXL_version_number     2017/1
_chemical_name_common            ?
_chemical_name_systematic        ?
_chemical_formula_moiety         
'C44 H32 N8 S4, 2(C20 H12), 4(F6 P), 2(C2 H3 N)'
_chemical_formula_sum            'C88 H62 F24 N10 P4 S4'
_chemical_formula_weight         1967.59
_chemical_melting_point          ?
loop_
_atom_type_symbol
_atom_type_description
_atom_type_scat_dispersion_real
_atom_type_scat_dispersion_imag
_atom_type_scat_source
C C 0.0181 0.0091 'International Tables Vol C Tables 4.2.6.8 and 6.1.1.4'
H H 0.0000 0.0000 'International Tables Vol C Tables 4.2.6.8 and 6.1.1.4'
F F 0.0727 0.0534 'International Tables Vol C Tables 4.2.6.8 and 6.1.1.4'
N N 0.0311 0.0180 'International Tables Vol C Tables 4.2.6.8 and 6.1.1.4'
P P 0.2955 0.4335 'International Tables Vol C Tables 4.2.6.8 and 6.1.1.4'
S S 0.3331 0.5567 'International Tables Vol C Tables 4.2.6.8 and 6.1.1.4'

_shelx_space_group_comment       
;
The symmetry employed for this shelxl refinement is uniquely defined
by the following loop, which should always be used as a source of
symmetry information in preference to the above space-group names.
They are only intended as comments.
;
_space_group_crystal_system      triclinic
_space_group_IT_number           2
_space_group_name_H-M_alt        'P -1'
_space_group_name_Hall           '-P 1'
loop_
_space_group_symop_operation_xyz
'x, y, z'
'-x, -y, -z'

_cell_length_a                   10.3592(4)
_cell_length_b                   10.5764(4)
_cell_length_c                   19.6578(8)
_cell_angle_alpha                102.138(2)
_cell_angle_beta                 95.368(2)
_cell_angle_gamma                103.900(2)
_cell_volume                     2020.28(14)
_cell_formula_units_Z            1
_cell_measurement_reflns_used    9929
_cell_measurement_temperature    100(2)
_cell_measurement_theta_max      65.158
_cell_measurement_theta_min      4.437
_shelx_estimated_absorpt_T_max   0.970
_shelx_estimated_absorpt_T_min   0.620
_exptl_absorpt_coefficient_mu    2.823
_exptl_absorpt_correction_T_max  0.7526
_exptl_absorpt_correction_T_min  0.6412
_exptl_absorpt_correction_type   multi-scan
_exptl_absorpt_process_details   
'SADABS-2016/2 (Bruker,2016/2) was used for absorption correction. wR2(int) was 0.0927 before and 0.0470 after correction. The Ratio of minimum to maximum transmission is 0.8520. The \l/2 correction factor is Not present.'
_exptl_absorpt_special_details   ?
_exptl_crystal_colour            purple
_exptl_crystal_density_diffrn    1.617
_exptl_crystal_density_meas      ?
_exptl_crystal_density_method    ?
_exptl_crystal_description       plate
_exptl_crystal_F_000             1000
_exptl_crystal_recrystallization_method 
'The material was recrystallised from --- by as supplied'
_exptl_crystal_size_max          0.187
_exptl_crystal_size_mid          0.077
_exptl_crystal_size_min          0.011
_exptl_transmission_factor_max   ?
_exptl_transmission_factor_min   ?
_diffrn_reflns_av_R_equivalents  0.0335
_diffrn_reflns_av_unetI/netI     0.0256
_diffrn_reflns_Laue_measured_fraction_full 0.997
_diffrn_reflns_Laue_measured_fraction_max 0.997
_diffrn_reflns_limit_h_max       12
_diffrn_reflns_limit_h_min       -12
_diffrn_reflns_limit_k_max       12
_diffrn_reflns_limit_k_min       -12
_diffrn_reflns_limit_l_max       23
_diffrn_reflns_limit_l_min       -23
_diffrn_reflns_number            33529
_diffrn_reflns_point_group_measured_fraction_full 0.997
_diffrn_reflns_point_group_measured_fraction_max 0.997
_diffrn_reflns_theta_full        65.177
_diffrn_reflns_theta_max         65.177
_diffrn_reflns_theta_min         4.437
_diffrn_ambient_temperature      100.01
_diffrn_detector_area_resol_mean 8
_diffrn_measured_fraction_theta_full 0.997
_diffrn_measured_fraction_theta_max 0.997
_diffrn_measurement_device_type  'Bruker Kappa APEX CCD area detector'
_diffrn_measurement_method       '\w and \f scans'
_diffrn_radiation_monochromator  'MX optics'
_diffrn_radiation_type           CuK\a
_diffrn_radiation_wavelength     1.54178
_diffrn_source                   microsource
_diffrn_standards_number         .
_reflns_Friedel_coverage         0.000
_reflns_Friedel_fraction_full    .
_reflns_Friedel_fraction_max     .
_reflns_number_gt                5853
_reflns_number_total             6894
_reflns_special_details          
;
 Reflections were merged by SHELXL according to the crystal
 class for the calculation of statistics and refinement.
 
 _reflns_Friedel_fraction is defined as the number of unique
 Friedel pairs measured divided by the number that would be
 possible theoretically, ignoring centric projections and
 systematic absences.
;
_reflns_threshold_expression     'I > 2\s(I)'
_computing_cell_refinement       'SAINT V8.38A (?, 2016)'
_computing_data_collection       'APEX2 V2014.11-0 (Bruker, 2014)'
_computing_data_reduction        'SAINT V8.38A (?, 2016)'
_computing_molecular_graphics    'Olex2 (Dolomanov et al., 2009)'
_computing_publication_material  'Olex2 (Dolomanov et al., 2009)'
_computing_structure_refinement  'ShelXL (Sheldrick, 2015)'
_computing_structure_solution    'ShelXT (Sheldrick, 2015)'
_refine_diff_density_max         0.492
_refine_diff_density_min         -0.350
_refine_diff_density_rms         0.051
_refine_ls_extinction_coef       .
_refine_ls_extinction_method     none
_refine_ls_goodness_of_fit_ref   1.039
_refine_ls_hydrogen_treatment    constr
_refine_ls_matrix_type           full
_refine_ls_number_parameters     642
_refine_ls_number_reflns         6894
_refine_ls_number_restraints     66
_refine_ls_R_factor_all          0.0449
_refine_ls_R_factor_gt           0.0370
_refine_ls_restrained_S_all      1.034
_refine_ls_shift/su_max          0.001
_refine_ls_shift/su_mean         0.000
_refine_ls_structure_factor_coef Fsqd
_refine_ls_weighting_details     
'w=1/[\s^2^(Fo^2^)+(0.0526P)^2^+1.0975P] where P=(Fo^2^+2Fc^2^)/3'
_refine_ls_weighting_scheme      calc
_refine_ls_wR_factor_gt          0.0962
_refine_ls_wR_factor_ref         0.1019
_refine_special_details          
'The enhanced rigid-bond restraint (SHELX keyword RIGU) was applied on the disordered atoms. (Acta Cryst. A68 (2012) 448-451)'
_olex2_refinement_description    
;
1. Fixed Uiso
 At 1.2 times of:
  All C(H) groups, All C(H,H) groups
 At 1.5 times of:
  All C(H,H,H) groups
2. Rigid body (RIGU) restrains
 S1, S1A, S2, S2A, N2, N2A, N3, N3A, C15, C15A, C17, C17A
 with sigma for 1-2 distances of 0.001 and sigma for 1-3 distances of 0.001
3. Others
 Sof(S1A)=Sof(S2A)=Sof(N2A)=Sof(N3A)=Sof(C15A)=Sof(C17A)=1-FVAR(1)
 Sof(S1)=Sof(S2)=Sof(N2)=Sof(N3)=Sof(C15)=Sof(C17)=FVAR(1)
4.a Secondary CH2 refined with riding coordinates:
 C1(H1A,H1B), C8(H8A,H8B)
4.b Aromatic/amide H refined with riding coordinates:
 C3(H3), C4(H4), C6(H6), C7(H7), C9(H9), C10(H10), C12(H12), C13(H13),
 C19(H19), C20(H20), C21(H21), C22(H22), C35(H35), C36(H36), C37(H37), C39(H39),
  C40(H40), C41(H41), C25(H25), C26(H26), C27(H27), C29(H29), C30(H30), C31(H31)
4.c Idealised Me refined as rotating group:
 C44(H44A,H44B,H44C)
;
_atom_sites_solution_hydrogens   geom
_atom_sites_solution_primary     dual
_atom_sites_solution_secondary   ?
loop_
_atom_site_label
_atom_site_type_symbol
_atom_site_fract_x
_atom_site_fract_y
_atom_site_fract_z
_atom_site_U_iso_or_equiv
_atom_site_adp_type
_atom_site_occupancy
_atom_site_site_symmetry_order
_atom_site_calc_flag
_atom_site_refinement_flags_posn
_atom_site_refinement_flags_adp
_atom_site_refinement_flags_occupancy
_atom_site_disorder_assembly
_atom_site_disorder_group
S1 S -0.20329(11) 0.11350(10) 0.90899(4) 0.0243(2) Uani 0.745(3) 1 d . U P A 1
S1A S 0.1130(3) 0.1636(4) 0.92239(17) 0.0264(8) Uani 0.255(3) 1 d . U P A 2
S2 S 0.12188(11) 0.20079(14) 1.06343(5) 0.0212(3) Uani 0.745(3) 1 d . U P A 1
S2A S -0.1904(3) 0.1364(5) 1.04228(18) 0.0263(8) Uani 0.255(3) 1 d . U P A 2
N1 N -0.05898(18) 0.10383(17) 0.65464(8) 0.0292(4) Uani 1 1 d . . . . .
N2 N 0.0567(4) 0.1565(4) 0.9158(2) 0.0247(8) Uani 0.745(3) 1 d . U P A 1
N2A N -0.1466(12) 0.1119(10) 0.8981(5) 0.026(2) Uani 0.255(3) 1 d . U P A 2
N3 N -0.1394(4) 0.1538(5) 1.0556(2) 0.0239(9) Uani 0.745(3) 1 d . U P A 1
N3A N 0.0693(10) 0.1864(13) 1.0659(5) 0.020(2) Uani 0.255(3) 1 d . U P A 2
N4 N -0.02108(16) 0.26109(16) 1.31841(8) 0.0241(4) Uani 1 1 d . . . . .
C1 C 0.0157(2) 0.6835(2) 0.60438(10) 0.0293(5) Uani 1 1 d . . . . .
H1A H 0.100666 0.725026 0.588974 0.035 Uiso 1 1 calc R . . . .
H1B H -0.059415 0.703392 0.577337 0.035 Uiso 1 1 calc R . . . .
C2 C -0.0049(2) 0.5343(2) 0.59161(9) 0.0257(4) Uani 1 1 d . . . . .
C3 C -0.1328(2) 0.4487(2) 0.58242(10) 0.0281(5) Uani 1 1 d . . . . .
H3 H -0.208862 0.483814 0.580323 0.034 Uiso 1 1 calc R . . . .
C4 C -0.1512(2) 0.3124(2) 0.57627(10) 0.0293(5) Uani 1 1 d . . . . .
H4 H -0.239312 0.254555 0.570102 0.035 Uiso 1 1 calc R . . . .
C5 C -0.0394(2) 0.2605(2) 0.57917(10) 0.0289(5) Uani 1 1 d . . . . .
C6 C 0.0881(2) 0.3454(2) 0.58619(10) 0.0334(5) Uani 1 1 d . . . . .
H6 H 0.164064 0.309899 0.586704 0.040 Uiso 1 1 calc R . . . .
C7 C 0.1060(2) 0.4818(2) 0.59248(10) 0.0312(5) Uani 1 1 d . . . . .
H7 H 0.193920 0.539345 0.597378 0.037 Uiso 1 1 calc R . . . .
C8 C -0.0589(3) 0.1147(2) 0.57997(10) 0.0348(5) Uani 1 1 d . . . . .
H8A H -0.145243 0.059858 0.550851 0.042 Uiso 1 1 calc R . . . .
H8B H 0.014888 0.081663 0.560449 0.042 Uiso 1 1 calc R . . . .
C9 C 0.0591(2) 0.1340(2) 0.69714(11) 0.0322(5) Uani 1 1 d . . . . .
H9 H 0.140751 0.151923 0.678116 0.039 Uiso 1 1 calc R . . . .
C10 C 0.0633(2) 0.1393(2) 0.76757(11) 0.0296(5) Uani 1 1 d . . . . .
H10 H 0.147222 0.159185 0.797013 0.035 Uiso 1 1 calc R . . . .
C11 C -0.0558(2) 0.11548(19) 0.79575(10) 0.0248(4) Uani 1 1 d . . . . .
C12 C -0.1772(2) 0.0816(2) 0.75013(11) 0.0288(5) Uani 1 1 d . . . . .
H12 H -0.260244 0.062381 0.767727 0.035 Uiso 1 1 calc R . . . .
C13 C -0.1761(2) 0.0762(2) 0.67976(11) 0.0313(5) Uani 1 1 d . . . . .
H13 H -0.258701 0.052887 0.648706 0.038 Uiso 1 1 calc R . . . .
C14 C -0.0520(2) 0.12891(19) 0.87150(10) 0.0240(4) Uani 1 1 d . . . . .
C15 C 0.0258(7) 0.1664(10) 0.9821(2) 0.0200(10) Uani 0.745(3) 1 d . U P A 1
C15A C -0.1096(15) 0.1353(19) 0.9716(6) 0.021(2) Uani 0.255(3) 1 d . U P A 2
C16 C -0.02988(19) 0.18078(18) 1.09870(10) 0.0213(4) Uani 1 1 d . . . . .
C17 C -0.1073(5) 0.1457(7) 0.98980(18) 0.0227(9) Uani 0.745(3) 1 d . U P A 1
C17A C 0.033(2) 0.164(3) 0.9939(8) 0.024(3) Uani 0.255(3) 1 d . U P A 2
C18 C -0.02569(19) 0.20220(18) 1.17495(10) 0.0214(4) Uani 1 1 d . . . . .
C19 C 0.0952(2) 0.23530(19) 1.22068(10) 0.0242(4) Uani 1 1 d . . . . .
H19 H 0.177372 0.237937 1.202487 0.029 Uiso 1 1 calc R . . . .
C20 C 0.0950(2) 0.26403(19) 1.29204(10) 0.0251(4) Uani 1 1 d . . . . .
H20 H 0.177292 0.286206 1.323172 0.030 Uiso 1 1 calc R . . . .
C21 C -0.1397(2) 0.2251(2) 1.27531(11) 0.0276(4) Uani 1 1 d . . . . .
H21 H -0.220646 0.221110 1.294812 0.033 Uiso 1 1 calc R . . . .
C22 C -0.1447(2) 0.1942(2) 1.20366(10) 0.0258(4) Uani 1 1 d . . . . .
H22 H -0.228859 0.167356 1.173683 0.031 Uiso 1 1 calc R . . . .
C33 C -0.5254(2) 0.0745(2) 0.94931(12) 0.0334(5) Uani 1 1 d . . . . .
C34 C -0.5332(2) 0.1260(2) 1.02154(12) 0.0335(5) Uani 1 1 d . . . . .
C35 C -0.5688(2) 0.2450(2) 1.04014(13) 0.0395(5) Uani 1 1 d . . . . .
H35 H -0.575184 0.279704 1.088010 0.047 Uiso 1 1 calc R . . . .
C36 C -0.5957(2) 0.3156(3) 0.99029(14) 0.0450(6) Uani 1 1 d . . . . .
H36 H -0.621320 0.396406 1.004637 0.054 Uiso 1 1 calc R . . . .
C37 C -0.5857(2) 0.2699(3) 0.92136(14) 0.0457(6) Uani 1 1 d . . . . .
H37 H -0.602105 0.320127 0.888258 0.055 Uiso 1 1 calc R . . . .
C38 C -0.5510(2) 0.1481(2) 0.89890(12) 0.0381(5) Uani 1 1 d . . . . .
C39 C -0.5421(2) 0.0976(3) 0.82744(13) 0.0417(6) Uani 1 1 d . . . . .
H39 H -0.554962 0.148358 0.794051 0.050 Uiso 1 1 calc R . . . .
C40 C -0.5153(2) -0.0233(3) 0.80615(12) 0.0413(6) Uani 1 1 d . . . . .
H40 H -0.511620 -0.057282 0.757837 0.050 Uiso 1 1 calc R . . . .
C41 C -0.4931(2) -0.0977(2) 0.85488(12) 0.0401(6) Uani 1 1 d . . . . .
H41 H -0.476199 -0.182554 0.838761 0.048 Uiso 1 1 calc R . . . .
C42 C -0.4951(2) -0.0511(2) 0.92630(12) 0.0343(5) Uani 1 1 d . . . . .
C23 C 0.0004(2) 0.48603(19) 0.92580(12) 0.0339(5) Uani 1 1 d . . . . .
C24 C 0.1248(2) 0.5266(2) 0.97235(12) 0.0353(5) Uani 1 1 d . . . . .
C25 C 0.2429(3) 0.5549(2) 0.94396(15) 0.0459(6) Uani 1 1 d . . . . .
H25 H 0.326191 0.585803 0.974796 0.055 Uiso 1 1 calc R . . . .
C26 C 0.2441(3) 0.5400(3) 0.87218(16) 0.0524(7) Uani 1 1 d . . . . .
H26 H 0.327353 0.559011 0.854765 0.063 Uiso 1 1 calc R . . . .
C27 C 0.1267(3) 0.4982(2) 0.82679(14) 0.0496(7) Uani 1 1 d . . . . .
H27 H 0.128720 0.486279 0.777670 0.059 Uiso 1 1 calc R . . . .
C28 C 0.0014(3) 0.4721(2) 0.85171(13) 0.0405(6) Uani 1 1 d . . . . .
C29 C -0.1217(3) 0.4355(2) 0.80617(14) 0.0484(7) Uani 1 1 d . . . . .
H29 H -0.121526 0.426394 0.757063 0.058 Uiso 1 1 calc R . . . .
C30 C -0.2405(3) 0.4130(2) 0.83127(14) 0.0508(7) Uani 1 1 d . . . . .
H30 H -0.322672 0.389261 0.799843 0.061 Uiso 1 1 calc R . . . .
C31 C -0.2424(3) 0.4249(2) 0.90374(14) 0.0441(6) Uani 1 1 d . . . . .
H31 H -0.326601 0.408050 0.920384 0.053 Uiso 1 1 calc R . . . .
C32 C -0.1247(2) 0.4604(2) 0.95183(12) 0.0343(5) Uani 1 1 d . . . . .
P2 P 0.33667(6) 0.00377(6) 0.60320(3) 0.03084(15) Uani 1 1 d . . . . .
F7 F 0.32982(14) 0.15226(13) 0.60317(7) 0.0437(3) Uani 1 1 d . . . . .
F8 F 0.33806(13) -0.14696(13) 0.60405(7) 0.0418(3) Uani 1 1 d . . . . .
F9 F 0.49334(14) 0.05494(16) 0.63096(8) 0.0543(4) Uani 1 1 d . . . . .
F10 F 0.30371(14) 0.02551(15) 0.68220(7) 0.0464(4) Uani 1 1 d . . . . .
F11 F 0.17646(12) -0.04830(12) 0.57567(6) 0.0343(3) Uani 1 1 d . . . . .
F12 F 0.36353(13) -0.02113(13) 0.52379(6) 0.0376(3) Uani 1 1 d . . . . .
P1 P 0.49906(6) 0.56743(7) 0.70554(3) 0.03896(17) Uani 1 1 d . . . . .
F1 F 0.43572(15) 0.53745(19) 0.62511(7) 0.0648(5) Uani 1 1 d . . . . .
F2 F 0.56400(16) 0.59932(17) 0.78652(7) 0.0603(5) Uani 1 1 d . . . . .
F3 F 0.58988(15) 0.71157(17) 0.70184(9) 0.0609(4) Uani 1 1 d . . . . .
F4 F 0.38202(12) 0.63526(14) 0.72831(7) 0.0425(3) Uani 1 1 d . . . . .
F5 F 0.41038(19) 0.42775(17) 0.71096(10) 0.0733(5) Uani 1 1 d . . . . .
F6 F 0.61747(15) 0.50238(18) 0.68299(8) 0.0602(4) Uani 1 1 d . . . . .
N5 N -0.2481(2) -0.2032(2) 0.56476(11) 0.0449(5) Uani 1 1 d . . . . .
C43 C -0.3555(2) -0.2436(2) 0.53581(11) 0.0332(5) Uani 1 1 d . . . . .
C44 C -0.4925(2) -0.2944(2) 0.49910(13) 0.0387(5) Uani 1 1 d . . . . .
H44A H -0.493704 -0.352689 0.453020 0.058 Uiso 1 1 calc GR . . . .
H44B H -0.528001 -0.219052 0.492661 0.058 Uiso 1 1 calc GR . . . .
H44C H -0.548467 -0.345788 0.526818 0.058 Uiso 1 1 calc GR . . . .

loop_
_atom_site_aniso_label
_atom_site_aniso_U_11
_atom_site_aniso_U_22
_atom_site_aniso_U_33
_atom_site_aniso_U_23
_atom_site_aniso_U_13
_atom_site_aniso_U_12
S1 0.0255(5) 0.0297(4) 0.0168(4) 0.0044(3) -0.0004(3) 0.0080(4)
S1A 0.0291(18) 0.0332(13) 0.0174(11) 0.0040(9) 0.0034(13) 0.0109(16)
S2 0.0213(6) 0.0269(5) 0.0162(4) 0.0053(3) 0.0021(4) 0.0082(5)
S2A 0.0235(19) 0.0334(16) 0.0209(14) 0.0073(12) 0.0015(13) 0.0056(17)
N1 0.0444(11) 0.0319(9) 0.0161(8) 0.0026(7) 0.0025(8) 0.0225(8)
N2 0.032(2) 0.0235(15) 0.0199(13) 0.0037(11) 0.0026(16) 0.012(2)
N2A 0.033(5) 0.026(4) 0.021(2) 0.003(3) 0.001(3) 0.012(5)
N3 0.026(2) 0.0234(18) 0.0214(15) 0.0056(14) 0.0020(16) 0.005(2)
N3A 0.021(5) 0.020(4) 0.022(2) 0.008(3) 0.005(3) 0.006(5)
N4 0.0303(9) 0.0264(9) 0.0179(8) 0.0093(7) 0.0026(7) 0.0088(7)
C1 0.0349(12) 0.0389(12) 0.0157(10) 0.0105(9) 0.0024(8) 0.0103(10)
C2 0.0327(11) 0.0379(11) 0.0095(9) 0.0071(8) 0.0038(8) 0.0139(10)
C3 0.0293(11) 0.0384(12) 0.0192(10) 0.0039(9) -0.0015(8) 0.0182(10)
C4 0.0305(11) 0.0358(12) 0.0207(10) 0.0025(9) -0.0012(8) 0.0128(9)
C5 0.0433(13) 0.0380(12) 0.0096(9) 0.0026(8) 0.0029(8) 0.0219(10)
C6 0.0382(13) 0.0549(14) 0.0186(10) 0.0117(10) 0.0098(9) 0.0299(11)
C7 0.0308(11) 0.0484(13) 0.0184(10) 0.0108(9) 0.0070(9) 0.0143(10)
C8 0.0543(14) 0.0418(13) 0.0141(10) 0.0035(9) 0.0042(9) 0.0271(11)
C9 0.0372(12) 0.0406(12) 0.0261(11) 0.0083(9) 0.0062(9) 0.0236(10)
C10 0.0343(12) 0.0350(11) 0.0228(11) 0.0066(9) -0.0002(9) 0.0178(10)
C11 0.0354(11) 0.0205(9) 0.0197(10) 0.0033(8) 0.0001(8) 0.0125(9)
C12 0.0320(11) 0.0303(11) 0.0233(11) 0.0032(8) 0.0024(9) 0.0105(9)
C13 0.0367(12) 0.0326(11) 0.0224(11) 0.0006(9) -0.0052(9) 0.0141(10)
C14 0.0306(11) 0.0209(10) 0.0199(10) 0.0036(8) 0.0002(10) 0.0084(9)
C15 0.0267(14) 0.017(2) 0.0166(14) 0.0031(19) -0.0021(12) 0.0094(14)
C15A 0.026(3) 0.013(6) 0.021(3) 0.004(3) 0.003(2) 0.003(3)
C16 0.0246(11) 0.0187(9) 0.0216(10) 0.0062(8) 0.0023(9) 0.0070(8)
C17 0.0272(13) 0.022(2) 0.0174(13) 0.0026(18) -0.0025(12) 0.0082(13)
C17A 0.026(3) 0.027(9) 0.021(3) 0.007(3) 0.005(2) 0.007(4)
C18 0.0271(10) 0.0186(9) 0.0201(10) 0.0069(7) 0.0029(8) 0.0072(8)
C19 0.0247(10) 0.0242(10) 0.0255(10) 0.0064(8) 0.0044(8) 0.0095(8)
C20 0.0246(10) 0.0260(10) 0.0247(10) 0.0071(8) -0.0018(8) 0.0077(8)
C21 0.0255(11) 0.0342(11) 0.0250(11) 0.0112(9) 0.0050(8) 0.0076(9)
C22 0.0222(10) 0.0314(11) 0.0230(10) 0.0096(8) -0.0002(8) 0.0045(8)
C33 0.0193(10) 0.0385(12) 0.0358(13) 0.0039(10) 0.0025(9) 0.0003(9)
C34 0.0196(10) 0.0392(12) 0.0350(12) 0.0020(10) 0.0050(9) 0.0008(9)
C35 0.0286(12) 0.0459(14) 0.0401(14) 0.0030(11) 0.0072(10) 0.0081(10)
C36 0.0375(13) 0.0483(14) 0.0506(16) 0.0073(12) 0.0073(11) 0.0178(12)
C37 0.0359(13) 0.0547(15) 0.0491(16) 0.0150(12) 0.0035(11) 0.0158(12)
C38 0.0241(11) 0.0478(14) 0.0384(13) 0.0080(11) 0.0014(10) 0.0053(10)
C39 0.0292(12) 0.0531(15) 0.0377(14) 0.0104(11) -0.0005(10) 0.0040(11)
C40 0.0293(12) 0.0582(16) 0.0283(12) 0.0046(11) 0.0005(10) 0.0028(11)
C41 0.0310(12) 0.0431(13) 0.0373(13) -0.0006(11) 0.0021(10) 0.0032(10)
C42 0.0203(11) 0.0410(12) 0.0343(12) 0.0020(10) 0.0045(9) 0.0004(9)
C23 0.0477(14) 0.0165(10) 0.0391(13) 0.0095(9) 0.0034(11) 0.0107(9)
C24 0.0441(13) 0.0217(10) 0.0438(14) 0.0132(9) 0.0062(11) 0.0115(10)
C25 0.0457(15) 0.0399(13) 0.0580(17) 0.0239(12) 0.0106(12) 0.0113(12)
C26 0.0592(17) 0.0482(15) 0.0615(18) 0.0263(14) 0.0218(15) 0.0201(14)
C27 0.083(2) 0.0321(13) 0.0426(15) 0.0153(11) 0.0226(15) 0.0212(13)
C28 0.0638(16) 0.0219(11) 0.0386(13) 0.0106(10) 0.0054(12) 0.0146(11)
C29 0.077(2) 0.0280(12) 0.0385(14) 0.0073(10) -0.0038(13) 0.0163(13)
C30 0.0639(18) 0.0326(13) 0.0493(16) 0.0056(11) -0.0175(14) 0.0139(13)
C31 0.0457(14) 0.0312(12) 0.0544(16) 0.0098(11) -0.0020(12) 0.0125(11)
C32 0.0430(13) 0.0187(10) 0.0423(13) 0.0106(9) 0.0008(10) 0.0097(9)
P2 0.0340(3) 0.0367(3) 0.0255(3) 0.0087(2) 0.0050(2) 0.0153(2)
F7 0.0526(8) 0.0333(7) 0.0452(8) 0.0066(6) 0.0074(6) 0.0143(6)
F8 0.0484(8) 0.0450(8) 0.0460(8) 0.0219(6) 0.0165(6) 0.0255(6)
F9 0.0361(8) 0.0667(10) 0.0559(9) 0.0087(8) -0.0011(7) 0.0140(7)
F10 0.0547(9) 0.0670(9) 0.0248(7) 0.0105(6) 0.0044(6) 0.0308(8)
F11 0.0352(7) 0.0402(7) 0.0305(7) 0.0079(5) 0.0056(5) 0.0157(6)
F12 0.0450(8) 0.0426(7) 0.0313(7) 0.0115(6) 0.0140(6) 0.0176(6)
P1 0.0346(3) 0.0582(4) 0.0253(3) 0.0009(3) 0.0033(2) 0.0233(3)
F1 0.0528(9) 0.1143(14) 0.0276(8) -0.0041(8) -0.0011(7) 0.0440(10)
F2 0.0727(11) 0.0893(12) 0.0294(8) 0.0023(7) -0.0012(7) 0.0555(10)
F3 0.0390(8) 0.0745(11) 0.0727(11) 0.0210(9) 0.0139(8) 0.0169(8)
F4 0.0330(7) 0.0578(8) 0.0369(7) 0.0009(6) 0.0053(6) 0.0215(6)
F5 0.0800(12) 0.0547(10) 0.0858(13) 0.0052(9) 0.0261(10) 0.0243(9)
F6 0.0525(9) 0.0928(12) 0.0397(8) -0.0031(8) 0.0053(7) 0.0447(9)
N5 0.0476(13) 0.0541(13) 0.0393(12) 0.0168(10) -0.0010(10) 0.0235(11)
C43 0.0424(14) 0.0376(12) 0.0286(12) 0.0119(10) 0.0083(10) 0.0234(11)
C44 0.0345(12) 0.0427(13) 0.0400(13) 0.0081(11) 0.0077(10) 0.0135(11)

_geom_special_details            
;
 All esds (except the esd in the dihedral angle between two l.s. planes)
 are estimated using the full covariance matrix.  The cell esds are taken
 into account individually in the estimation of esds in distances, angles
 and torsion angles; correlations between esds in cell parameters are only
 used when they are defined by crystal symmetry.  An approximate (isotropic)
 treatment of cell esds is used for estimating esds involving l.s. planes.
;
loop_
_geom_bond_atom_site_label_1
_geom_bond_atom_site_label_2
_geom_bond_distance
_geom_bond_site_symmetry_2
_geom_bond_publ_flag
S1 C14 1.780(2) . ?
S1 C17 1.716(4) . ?
S1A C14 1.812(4) . ?
S1A C17A 1.698(18) . ?
S2 C15 1.721(5) . ?
S2 C16 1.762(2) . ?
S2A C15A 1.687(13) . ?
S2A C16 1.811(4) . ?
N1 C8 1.496(3) . ?
N1 C9 1.344(3) . ?
N1 C13 1.343(3) . ?
N2 C14 1.289(4) . ?
N2 C15 1.360(6) . ?
N2A C14 1.148(12) . ?
N2A C15A 1.413(14) . ?
N3 C16 1.284(4) . ?
N3 C17 1.356(5) . ?
N3A C16 1.259(11) . ?
N3A C17A 1.384(18) . ?
N4 C1 1.498(2) 2_567 ?
N4 C20 1.349(3) . ?
N4 C21 1.348(3) . ?
C1 H1A 0.9900 . ?
C1 H1B 0.9900 . ?
C1 C2 1.504(3) . ?
C2 C3 1.385(3) . ?
C2 C7 1.391(3) . ?
C3 H3 0.9500 . ?
C3 C4 1.385(3) . ?
C4 H4 0.9500 . ?
C4 C5 1.397(3) . ?
C5 C6 1.383(3) . ?
C5 C8 1.509(3) . ?
C6 H6 0.9500 . ?
C6 C7 1.387(3) . ?
C7 H7 0.9500 . ?
C8 H8A 0.9900 . ?
C8 H8B 0.9900 . ?
C9 H9 0.9500 . ?
C9 C10 1.370(3) . ?
C10 H10 0.9500 . ?
C10 C11 1.388(3) . ?
C11 C12 1.397(3) . ?
C11 C14 1.462(3) . ?
C12 H12 0.9500 . ?
C12 C13 1.373(3) . ?
C13 H13 0.9500 . ?
C15 C17 1.371(9) . ?
C15A C17A 1.44(3) . ?
C16 C18 1.463(3) . ?
C18 C19 1.395(3) . ?
C18 C22 1.395(3) . ?
C19 H19 0.9500 . ?
C19 C20 1.372(3) . ?
C20 H20 0.9500 . ?
C21 H21 0.9500 . ?
C21 C22 1.370(3) . ?
C22 H22 0.9500 . ?
C33 C34 1.427(3) . ?
C33 C38 1.426(3) . ?
C33 C42 1.430(3) . ?
C34 C35 1.381(3) . ?
C34 C42 1.470(3) 2_457 ?
C35 H35 0.9500 . ?
C35 C36 1.397(4) . ?
C36 H36 0.9500 . ?
C36 C37 1.362(4) . ?
C37 H37 0.9500 . ?
C37 C38 1.413(3) . ?
C38 C39 1.414(3) . ?
C39 H39 0.9500 . ?
C39 C40 1.362(4) . ?
C40 H40 0.9500 . ?
C40 C41 1.397(4) . ?
C41 H41 0.9500 . ?
C41 C42 1.390(3) . ?
C23 C24 1.425(3) . ?
C23 C28 1.434(3) . ?
C23 C32 1.424(3) . ?
C24 C25 1.385(3) . ?
C24 C32 1.468(3) 2_567 ?
C25 H25 0.9500 . ?
C25 C26 1.388(4) . ?
C26 H26 0.9500 . ?
C26 C27 1.357(4) . ?
C27 H27 0.9500 . ?
C27 C28 1.417(4) . ?
C28 C29 1.407(4) . ?
C29 H29 0.9500 . ?
C29 C30 1.355(4) . ?
C30 H30 0.9500 . ?
C30 C31 1.406(4) . ?
C31 H31 0.9500 . ?
C31 C32 1.391(3) . ?
P2 F7 1.5891(13) . ?
P2 F8 1.6013(13) . ?
P2 F9 1.5852(15) . ?
P2 F10 1.6024(13) . ?
P2 F11 1.6181(13) . ?
P2 F12 1.5898(13) . ?
P1 F1 1.5893(15) . ?
P1 F2 1.6018(15) . ?
P1 F3 1.6077(18) . ?
P1 F4 1.6030(13) . ?
P1 F5 1.5717(19) . ?
P1 F6 1.5979(14) . ?
N5 C43 1.138(3) . ?
C43 C44 1.450(3) . ?
C44 H44A 0.9800 . ?
C44 H44B 0.9800 . ?
C44 H44C 0.9800 . ?

loop_
_geom_angle_atom_site_label_1
_geom_angle_atom_site_label_2
_geom_angle_atom_site_label_3
_geom_angle
_geom_angle_site_symmetry_1
_geom_angle_site_symmetry_3
_geom_angle_publ_flag
C17 S1 C14 87.92(17) . . ?
C17A S1A C14 86.4(7) . . ?
C15 S2 C16 87.0(2) . . ?
C15A S2A C16 89.5(5) . . ?
C9 N1 C8 119.02(19) . . ?
C13 N1 C8 119.67(18) . . ?
C13 N1 C9 121.02(18) . . ?
C14 N2 C15 109.6(4) . . ?
C14 N2A C15A 109.9(9) . . ?
C16 N3 C17 108.0(3) . . ?
C16 N3A C17A 112.8(11) . . ?
C20 N4 C1 119.16(17) . 2_567 ?
C21 N4 C1 119.53(17) . 2_567 ?
C21 N4 C20 120.77(17) . . ?
N4 C1 H1A 110.1 2_567 . ?
N4 C1 H1B 110.1 2_567 . ?
N4 C1 C2 108.13(15) 2_567 . ?
H1A C1 H1B 108.4 . . ?
C2 C1 H1A 110.1 . . ?
C2 C1 H1B 110.1 . . ?
C3 C2 C1 120.80(18) . . ?
C3 C2 C7 119.36(19) . . ?
C7 C2 C1 119.8(2) . . ?
C2 C3 H3 119.6 . . ?
C2 C3 C4 120.85(19) . . ?
C4 C3 H3 119.6 . . ?
C3 C4 H4 120.2 . . ?
C3 C4 C5 119.7(2) . . ?
C5 C4 H4 120.2 . . ?
C4 C5 C8 119.4(2) . . ?
C6 C5 C4 119.5(2) . . ?
C6 C5 C8 120.93(19) . . ?
C5 C6 H6 119.7 . . ?
C5 C6 C7 120.61(19) . . ?
C7 C6 H6 119.7 . . ?
C2 C7 H7 120.0 . . ?
C6 C7 C2 120.0(2) . . ?
C6 C7 H7 120.0 . . ?
N1 C8 C5 108.02(16) . . ?
N1 C8 H8A 110.1 . . ?
N1 C8 H8B 110.1 . . ?
C5 C8 H8A 110.1 . . ?
C5 C8 H8B 110.1 . . ?
H8A C8 H8B 108.4 . . ?
N1 C9 H9 119.6 . . ?
N1 C9 C10 120.8(2) . . ?
C10 C9 H9 119.6 . . ?
C9 C10 H10 120.1 . . ?
C9 C10 C11 119.7(2) . . ?
C11 C10 H10 120.1 . . ?
C10 C11 C12 118.25(18) . . ?
C10 C11 C14 120.09(18) . . ?
C12 C11 C14 121.65(19) . . ?
C11 C12 H12 120.1 . . ?
C13 C12 C11 119.8(2) . . ?
C13 C12 H12 120.1 . . ?
N1 C13 C12 120.34(19) . . ?
N1 C13 H13 119.8 . . ?
C12 C13 H13 119.8 . . ?
N2 C14 S1 115.3(2) . . ?
N2 C14 C11 124.3(2) . . ?
N2A C14 S1A 120.4(4) . . ?
N2A C14 C11 123.5(4) . . ?
C11 C14 S1 120.29(15) . . ?
C11 C14 S1A 115.98(19) . . ?
N2 C15 S2 133.1(5) . . ?
N2 C15 C17 117.6(4) . . ?
C17 C15 S2 109.4(3) . . ?
N2A C15A S2A 136.4(11) . . ?
N2A C15A C17A 114.0(12) . . ?
C17A C15A S2A 109.6(10) . . ?
N3 C16 S2 117.5(2) . . ?
N3 C16 C18 123.1(2) . . ?
N3A C16 S2A 113.9(5) . . ?
N3A C16 C18 126.5(5) . . ?
C18 C16 S2 119.32(15) . . ?
C18 C16 S2A 119.57(18) . . ?
N3 C17 S1 132.4(4) . . ?
N3 C17 C15 118.1(4) . . ?
C15 C17 S1 109.6(3) . . ?
N3A C17A S1A 136.9(15) . . ?
N3A C17A C15A 114.0(15) . . ?
C15A C17A S1A 109.0(10) . . ?
C19 C18 C16 121.85(18) . . ?
C22 C18 C16 119.72(17) . . ?
C22 C18 C19 118.40(18) . . ?
C18 C19 H19 120.2 . . ?
C20 C19 C18 119.70(18) . . ?
C20 C19 H19 120.2 . . ?
N4 C20 C19 120.61(18) . . ?
N4 C20 H20 119.7 . . ?
C19 C20 H20 119.7 . . ?
N4 C21 H21 119.6 . . ?
N4 C21 C22 120.73(18) . . ?
C22 C21 H21 119.6 . . ?
C18 C22 H22 120.2 . . ?
C21 C22 C18 119.69(18) . . ?
C21 C22 H22 120.2 . . ?
C34 C33 C42 121.1(2) . . ?
C38 C33 C34 119.5(2) . . ?
C38 C33 C42 119.3(2) . . ?
C33 C34 C42 119.6(2) . 2_457 ?
C35 C34 C33 118.5(2) . . ?
C35 C34 C42 121.9(2) . 2_457 ?
C34 C35 H35 119.2 . . ?
C34 C35 C36 121.6(2) . . ?
C36 C35 H35 119.2 . . ?
C35 C36 H36 119.6 . . ?
C37 C36 C35 120.8(2) . . ?
C37 C36 H36 119.6 . . ?
C36 C37 H37 119.9 . . ?
C36 C37 C38 120.2(2) . . ?
C38 C37 H37 119.9 . . ?
C37 C38 C33 119.2(2) . . ?
C37 C38 C39 121.3(2) . . ?
C39 C38 C33 119.5(2) . . ?
C38 C39 H39 119.8 . . ?
C40 C39 C38 120.4(2) . . ?
C40 C39 H39 119.8 . . ?
C39 C40 H40 119.8 . . ?
C39 C40 C41 120.5(2) . . ?
C41 C40 H40 119.8 . . ?
C40 C41 H41 119.1 . . ?
C42 C41 C40 121.9(2) . . ?
C42 C41 H41 119.1 . . ?
C33 C42 C34 119.3(2) . 2_457 ?
C41 C42 C33 118.3(2) . . ?
C41 C42 C34 122.4(2) . 2_457 ?
C24 C23 C28 119.4(2) . . ?
C32 C23 C24 121.0(2) . . ?
C32 C23 C28 119.6(2) . . ?
C23 C24 C32 119.8(2) . 2_567 ?
C25 C24 C23 118.1(2) . . ?
C25 C24 C32 122.1(2) . 2_567 ?
C24 C25 H25 118.7 . . ?
C24 C25 C26 122.5(3) . . ?
C26 C25 H25 118.7 . . ?
C25 C26 H26 119.9 . . ?
C27 C26 C25 120.2(3) . . ?
C27 C26 H26 119.9 . . ?
C26 C27 H27 119.6 . . ?
C26 C27 C28 120.9(2) . . ?
C28 C27 H27 119.6 . . ?
C27 C28 C23 118.8(2) . . ?
C29 C28 C23 119.2(2) . . ?
C29 C28 C27 122.0(2) . . ?
C28 C29 H29 119.5 . . ?
C30 C29 C28 121.0(2) . . ?
C30 C29 H29 119.5 . . ?
C29 C30 H30 119.9 . . ?
C29 C30 C31 120.1(2) . . ?
C31 C30 H30 119.9 . . ?
C30 C31 H31 119.0 . . ?
C32 C31 C30 122.0(3) . . ?
C32 C31 H31 119.0 . . ?
C23 C32 C24 119.2(2) . 2_567 ?
C31 C32 C23 118.1(2) . . ?
C31 C32 C24 122.7(2) . 2_567 ?
F7 P2 F8 177.85(8) . . ?
F7 P2 F10 89.67(8) . . ?
F7 P2 F11 89.00(7) . . ?
F7 P2 F12 90.83(7) . . ?
F8 P2 F10 89.08(7) . . ?
F8 P2 F11 89.22(7) . . ?
F9 P2 F7 91.02(8) . . ?
F9 P2 F8 90.74(8) . . ?
F9 P2 F10 91.11(8) . . ?
F9 P2 F11 179.43(8) . . ?
F9 P2 F12 91.04(8) . . ?
F10 P2 F11 88.32(7) . . ?
F12 P2 F8 90.35(7) . . ?
F12 P2 F10 177.79(8) . . ?
F12 P2 F11 89.53(7) . . ?
F1 P1 F2 179.32(12) . . ?
F1 P1 F3 90.84(10) . . ?
F1 P1 F4 90.05(7) . . ?
F1 P1 F6 90.11(8) . . ?
F2 P1 F3 88.49(10) . . ?
F2 P1 F4 89.96(7) . . ?
F4 P1 F3 89.51(8) . . ?
F5 P1 F1 90.31(11) . . ?
F5 P1 F2 90.37(10) . . ?
F5 P1 F3 178.72(10) . . ?
F5 P1 F4 89.92(9) . . ?
F5 P1 F6 91.07(10) . . ?
F6 P1 F2 89.86(8) . . ?
F6 P1 F3 89.50(9) . . ?
F6 P1 F4 178.99(10) . . ?
N5 C43 C44 179.7(3) . . ?
C43 C44 H44A 109.5 . . ?
C43 C44 H44B 109.5 . . ?
C43 C44 H44C 109.5 . . ?
H44A C44 H44B 109.5 . . ?
H44A C44 H44C 109.5 . . ?
H44B C44 H44C 109.5 . . ?

_shelx_res_file                  
;
TITL cx1090_a.res in P-1
    cx1090.res
    created by SHELXL-2017/1 at 07:44:10 on 18-Oct-2017
REM Old TITL cx1090 in P-1
REM SHELXT solution in P-1
REM R1 0.171, Rweak 0.008, Alpha 0.076, Orientation as input
REM Formula found by SHELXT: C24 N5 F14 S4
CELL 1.54178 10.3592 10.5764 19.6578 102.1376 95.3678 103.8996
ZERR 1 0.0004 0.0004 0.0008 0.0021 0.0022 0.0023
LATT 1
SFAC C H F N P S
UNIT 88 62 24 10 4 4
RIGU 0.001 0.001 S1 > S2A N2 > N3A C15 C15A C17 C17A

L.S. 10
PLAN  20
SIZE 0.011 0.077 0.187
TEMP -173.14
BOND $H
fmap 2
acta
REM <olex2.extras>
REM <HklSrc "%.\\cx1090.hkl">
REM </olex2.extras>

WGHT    0.052600    1.097500
FVAR       0.11137   0.74452
PART 1
S1    6   -0.203289    0.113501    0.908985    21.00000    0.02547    0.02970 =
         0.01681    0.00440   -0.00045    0.00800

PART 0
PART 2
S1A   6    0.113023    0.163617    0.922389   -21.00000    0.02908    0.03319 =
         0.01740    0.00401    0.00337    0.01090

PART 0
PART 1
S2    6    0.121885    0.200786    1.063435    21.00000    0.02132    0.02690 =
         0.01620    0.00534    0.00210    0.00822

PART 0
PART 2
S2A   6   -0.190444    0.136448    1.042279   -21.00000    0.02348    0.03337 =
         0.02089    0.00728    0.00150    0.00557

PART 0
N1    4   -0.058984    0.103827    0.654638    11.00000    0.04436    0.03186 =
         0.01609    0.00257    0.00250    0.02248
PART 1
N2    4    0.056717    0.156548    0.915761    21.00000    0.03183    0.02355 =
         0.01993    0.00368    0.00261    0.01153

PART 0
PART 2
N2A   4   -0.146584    0.111885    0.898128   -21.00000    0.03284    0.02589 =
         0.02146    0.00336    0.00148    0.01248

PART 0
PART 1
N3    4   -0.139398    0.153811    1.055588    21.00000    0.02597    0.02336 =
         0.02139    0.00559    0.00201    0.00543

PART 0
PART 2
N3A   4    0.069267    0.186426    1.065882   -21.00000    0.02071    0.01956 =
         0.02163    0.00803    0.00495    0.00589

PART 0
N4    4   -0.021083    0.261085    1.318414    11.00000    0.03034    0.02641 =
         0.01788    0.00929    0.00260    0.00882
C1    1    0.015662    0.683503    0.604385    11.00000    0.03494    0.03894 =
         0.01572    0.01047    0.00243    0.01033
AFIX  23
H1A   2    0.100666    0.725026    0.588974    11.00000   -1.20000
H1B   2   -0.059415    0.703392    0.577337    11.00000   -1.20000
AFIX   0
C2    1   -0.004906    0.534295    0.591606    11.00000    0.03267    0.03795 =
         0.00955    0.00711    0.00377    0.01385
C3    1   -0.132774    0.448650    0.582425    11.00000    0.02927    0.03836 =
         0.01922    0.00385   -0.00151    0.01822
AFIX  43
H3    2   -0.208862    0.483814    0.580323    11.00000   -1.20000
AFIX   0
C4    1   -0.151163    0.312397    0.576268    11.00000    0.03054    0.03581 =
         0.02067    0.00253   -0.00117    0.01282
AFIX  43
H4    2   -0.239312    0.254555    0.570102    11.00000   -1.20000
AFIX   0
C5    1   -0.039408    0.260464    0.579174    11.00000    0.04328    0.03803 =
         0.00957    0.00258    0.00292    0.02195
C6    1    0.088069    0.345361    0.586189    11.00000    0.03824    0.05487 =
         0.01862    0.01166    0.00977    0.02988
AFIX  43
H6    2    0.164064    0.309899    0.586704    11.00000   -1.20000
AFIX   0
C7    1    0.105964    0.481785    0.592477    11.00000    0.03081    0.04836 =
         0.01837    0.01078    0.00695    0.01435
AFIX  43
H7    2    0.193920    0.539345    0.597378    11.00000   -1.20000
AFIX   0
C8    1   -0.058866    0.114732    0.579969    11.00000    0.05431    0.04180 =
         0.01409    0.00346    0.00422    0.02714
AFIX  23
H8A   2   -0.145243    0.059858    0.550851    11.00000   -1.20000
H8B   2    0.014888    0.081663    0.560449    11.00000   -1.20000
AFIX   0
C9    1    0.059134    0.134023    0.697136    11.00000    0.03725    0.04055 =
         0.02607    0.00829    0.00621    0.02356
AFIX  43
H9    2    0.140751    0.151923    0.678116    11.00000   -1.20000
AFIX   0
C10   1    0.063256    0.139301    0.767572    11.00000    0.03432    0.03502 =
         0.02284    0.00662   -0.00022    0.01777
AFIX  43
H10   2    0.147222    0.159185    0.797013    11.00000   -1.20000
AFIX   0
C11   1   -0.055752    0.115478    0.795746    11.00000    0.03542    0.02046 =
         0.01970    0.00327    0.00011    0.01247
C12   1   -0.177193    0.081621    0.750125    11.00000    0.03204    0.03026 =
         0.02327    0.00321    0.00245    0.01047
AFIX  43
H12   2   -0.260244    0.062381    0.767727    11.00000   -1.20000
AFIX   0
C13   1   -0.176149    0.076238    0.679764    11.00000    0.03667    0.03258 =
         0.02242    0.00062   -0.00524    0.01410
AFIX  43
H13   2   -0.258701    0.052887    0.648706    11.00000   -1.20000
AFIX   0
C14   1   -0.051988    0.128907    0.871497    11.00000    0.03062    0.02092 =
         0.01985    0.00362    0.00021    0.00835
PART 1
C15   1    0.025803    0.166375    0.982090    21.00000    0.02672    0.01693 =
         0.01663    0.00310   -0.00214    0.00943

PART 0
PART 2
C15A  1   -0.109603    0.135329    0.971622   -21.00000    0.02588    0.01293 =
         0.02129    0.00356    0.00251    0.00297

PART 0
C16   1   -0.029882    0.180778    1.098703    11.00000    0.02462    0.01868 =
         0.02160    0.00615    0.00232    0.00700
PART 1
C17   1   -0.107256    0.145724    0.989797    21.00000    0.02722    0.02220 =
         0.01741    0.00257   -0.00249    0.00820

PART 0
PART 2
C17A  1    0.033011    0.163706    0.993911   -21.00000    0.02559    0.02695 =
         0.02143    0.00709    0.00501    0.00700

PART 0
C18   1   -0.025689    0.202203    1.174954    11.00000    0.02707    0.01856 =
         0.02012    0.00686    0.00287    0.00725
C19   1    0.095230    0.235303    1.220680    11.00000    0.02470    0.02420 =
         0.02552    0.00639    0.00441    0.00950
AFIX  43
H19   2    0.177372    0.237937    1.202487    11.00000   -1.20000
AFIX   0
C20   1    0.094987    0.264031    1.292036    11.00000    0.02457    0.02600 =
         0.02473    0.00713   -0.00176    0.00770
AFIX  43
H20   2    0.177292    0.286206    1.323172    11.00000   -1.20000
AFIX   0
C21   1   -0.139669    0.225083    1.275306    11.00000    0.02550    0.03415 =
         0.02502    0.01117    0.00497    0.00761
AFIX  43
H21   2   -0.220646    0.221110    1.294812    11.00000   -1.20000
AFIX   0
C22   1   -0.144707    0.194155    1.203662    11.00000    0.02218    0.03141 =
         0.02298    0.00957   -0.00017    0.00451
AFIX  43
H22   2   -0.228859    0.167356    1.173683    11.00000   -1.20000
AFIX   0

C33   1   -0.525427    0.074505    0.949313    11.00000    0.01928    0.03849 =
         0.03577    0.00394    0.00247    0.00031
C34   1   -0.533191    0.126025    1.021545    11.00000    0.01962    0.03920 =
         0.03496    0.00201    0.00498    0.00083
C35   1   -0.568820    0.245012    1.040140    11.00000    0.02862    0.04592 =
         0.04008    0.00299    0.00723    0.00810
AFIX  43
H35   2   -0.575184    0.279704    1.088010    11.00000   -1.20000
AFIX   0
C36   1   -0.595718    0.315564    0.990287    11.00000    0.03748    0.04826 =
         0.05059    0.00728    0.00729    0.01783
AFIX  43
H36   2   -0.621320    0.396406    1.004637    11.00000   -1.20000
AFIX   0
C37   1   -0.585697    0.269901    0.921358    11.00000    0.03585    0.05468 =
         0.04914    0.01504    0.00349    0.01577
AFIX  43
H37   2   -0.602105    0.320127    0.888258    11.00000   -1.20000
AFIX   0
C38   1   -0.550999    0.148142    0.898904    11.00000    0.02409    0.04779 =
         0.03844    0.00804    0.00143    0.00529
C39   1   -0.542123    0.097625    0.827441    11.00000    0.02916    0.05313 =
         0.03774    0.01039   -0.00049    0.00399
AFIX  43
H39   2   -0.554962    0.148358    0.794051    11.00000   -1.20000
AFIX   0
C40   1   -0.515284   -0.023301    0.806154    11.00000    0.02930    0.05823 =
         0.02829    0.00457    0.00049    0.00284
AFIX  43
H40   2   -0.511620   -0.057282    0.757837    11.00000   -1.20000
AFIX   0
C41   1   -0.493105   -0.097718    0.854883    11.00000    0.03097    0.04311 =
         0.03725   -0.00055    0.00213    0.00321
AFIX  43
H41   2   -0.476199   -0.182554    0.838761    11.00000   -1.20000
AFIX   0
C42   1   -0.495076   -0.051128    0.926297    11.00000    0.02033    0.04099 =
         0.03434    0.00198    0.00454    0.00039

C23   1    0.000405    0.486031    0.925797    11.00000    0.04775    0.01647 =
         0.03913    0.00950    0.00338    0.01071
C24   1    0.124848    0.526620    0.972355    11.00000    0.04412    0.02166 =
         0.04379    0.01322    0.00620    0.01148
C25   1    0.242872    0.554940    0.943960    11.00000    0.04569    0.03992 =
         0.05805    0.02391    0.01064    0.01127
AFIX  43
H25   2    0.326191    0.585803    0.974796    11.00000   -1.20000
AFIX   0
C26   1    0.244095    0.539961    0.872185    11.00000    0.05915    0.04822 =
         0.06150    0.02630    0.02177    0.02012
AFIX  43
H26   2    0.327353    0.559011    0.854765    11.00000   -1.20000
AFIX   0
C27   1    0.126743    0.498188    0.826792    11.00000    0.08267    0.03205 =
         0.04262    0.01529    0.02262    0.02120
AFIX  43
H27   2    0.128720    0.486279    0.777670    11.00000   -1.20000
AFIX   0
C28   1    0.001358    0.472119    0.851712    11.00000    0.06378    0.02192 =
         0.03859    0.01063    0.00541    0.01462
C29   1   -0.121718    0.435505    0.806170    11.00000    0.07710    0.02798 =
         0.03846    0.00733   -0.00384    0.01628
AFIX  43
H29   2   -0.121526    0.426394    0.757063    11.00000   -1.20000
AFIX   0
C30   1   -0.240528    0.413036    0.831270    11.00000    0.06385    0.03259 =
         0.04929    0.00557   -0.01751    0.01390
AFIX  43
H30   2   -0.322672    0.389261    0.799843    11.00000   -1.20000
AFIX   0
C31   1   -0.242413    0.424855    0.903745    11.00000    0.04571    0.03125 =
         0.05440    0.00976   -0.00205    0.01247
AFIX  43
H31   2   -0.326601    0.408050    0.920384    11.00000   -1.20000
AFIX   0
C32   1   -0.124723    0.460415    0.951828    11.00000    0.04304    0.01871 =
         0.04227    0.01061    0.00079    0.00974

P2    5    0.336673    0.003772    0.603203    11.00000    0.03404    0.03675 =
         0.02551    0.00867    0.00499    0.01534
F7    3    0.329820    0.152262    0.603175    11.00000    0.05261    0.03329 =
         0.04524    0.00663    0.00743    0.01426
F8    3    0.338055   -0.146957    0.604055    11.00000    0.04835    0.04501 =
         0.04604    0.02194    0.01650    0.02548
F9    3    0.493343    0.054942    0.630962    11.00000    0.03607    0.06672 =
         0.05587    0.00871   -0.00111    0.01396
F10   3    0.303713    0.025509    0.682198    11.00000    0.05471    0.06701 =
         0.02479    0.01053    0.00444    0.03079
F11   3    0.176458   -0.048301    0.575671    11.00000    0.03517    0.04019 =
         0.03051    0.00789    0.00564    0.01568
F12   3    0.363527   -0.021127    0.523788    11.00000    0.04497    0.04264 =
         0.03126    0.01155    0.01400    0.01762
P1    5    0.499065    0.567432    0.705535    11.00000    0.03464    0.05823 =
         0.02531    0.00094    0.00334    0.02325
F1    3    0.435718    0.537450    0.625108    11.00000    0.05280    0.11432 =
         0.02759   -0.00412   -0.00115    0.04403
F2    3    0.563998    0.599315    0.786524    11.00000    0.07270    0.08935 =
         0.02940    0.00230   -0.00120    0.05552
F3    3    0.589876    0.711574    0.701841    11.00000    0.03904    0.07449 =
         0.07267    0.02099    0.01385    0.01686
F4    3    0.382018    0.635260    0.728307    11.00000    0.03295    0.05783 =
         0.03689    0.00089    0.00532    0.02152
F5    3    0.410380    0.427753    0.710961    11.00000    0.08003    0.05471 =
         0.08583    0.00520    0.02610    0.02430
F6    3    0.617474    0.502379    0.682987    11.00000    0.05253    0.09277 =
         0.03966   -0.00305    0.00533    0.04474
N5    4   -0.248086   -0.203167    0.564763    11.00000    0.04758    0.05413 =
         0.03927    0.01680   -0.00105    0.02353
C43   1   -0.355531   -0.243559    0.535811    11.00000    0.04244    0.03762 =
         0.02862    0.01185    0.00834    0.02335
C44   1   -0.492527   -0.294391    0.499103    11.00000    0.03454    0.04273 =
         0.03997    0.00806    0.00765    0.01350
AFIX 137
H44A  2   -0.493704   -0.352689    0.453020    11.00000   -1.50000
H44B  2   -0.528001   -0.219052    0.492661    11.00000   -1.50000
H44C  2   -0.548467   -0.345788    0.526818    11.00000   -1.50000
AFIX   0
HKLF 4


REM  cx1090_a.res in P-1
REM R1 =  0.0370 for    5853 Fo > 4sig(Fo)  and  0.0449 for all    6894 data
REM    642 parameters refined using     66 restraints

END

WGHT      0.0527      1.0967

REM Highest difference peak  0.492,  deepest hole -0.350,  1-sigma level  0.051
Q1    1   0.5551  0.4186  0.6902  11.00000  0.05    0.49
Q2    1  -0.0197  0.2056  1.1398  11.00000  0.05    0.29
Q3    1   0.5937  0.6552  0.7321  11.00000  0.05    0.27
Q4    1   0.3292  0.3935  0.7108  11.00000  0.05    0.27
Q5    1   0.5036  0.5120  0.7933  11.00000  0.05    0.26
Q6    1   0.0387  0.2136  1.0878  11.00000  0.05    0.26
Q7    1   0.2266 -0.0238  0.6252  11.00000  0.05    0.25
Q8    1   0.6132  0.2165  0.6667  11.00000  0.05    0.25
Q9    1   0.3376  0.0974  0.6461  11.00000  0.05    0.25
Q10   1   0.0212  0.2272  1.1931  11.00000  0.05    0.25
Q11   1  -0.0508  0.1241  0.9818  11.00000  0.05    0.25
Q12   1  -0.0775  0.2179  1.1883  11.00000  0.05    0.24
Q13   1   0.5984  0.6282  0.6800  11.00000  0.05    0.24
Q14   1   0.0000  0.1013  0.7817  11.00000  0.05    0.24
Q15   1  -0.0953  0.1751  1.0743  11.00000  0.05    0.23
Q16   1   0.0451  0.5061  0.5982  11.00000  0.05    0.23
Q17   1   0.4259  0.4927  0.7191  11.00000  0.05    0.22
Q18   1   0.0200  0.2962  0.5684  11.00000  0.05    0.22
Q19   1   0.0364  0.2812  1.3055  11.00000  0.05    0.22
Q20   1  -0.0530  0.4982  0.5983  11.00000  0.05    0.22
;
_shelx_res_checksum              49150
_olex2_date_sample_data_collection 2017-10-17
_olex2_date_sample_submission    2017-10-17
_olex2_diffrn_ambient_temperature_device 'Oxford Cryosystems'
_olex2_exptl_crystal_mounting_method 
'The crystal was mounted on a MITIGEN holder in Paratone oil'
_olex2_submission_original_sample_id cx1090
_olex2_submission_special_instructions 'No special instructions were received'
